# Supplementary material for: Genetic influences on human blood metabolites in the Japanese population
Source: iScience. 2022 Dec 6;26(1):105738. doi: 10.1016/j.isci.2022.105738 (PMC9792902; doi:10.1016/j.isci.2022.105738)
Supplement: Table S1. Details of the metabolites which were used in the genome-wide association study, related to STAR Methods [file mmc2.xlsx]

## Sheet: Table S1
Table S1. Details of the metabolites which were used in the genome-wide association study, Related to STAR Methods
*Calculated for metabolites with a call rate over 90% in the QC sample.
Metabolite	HMDB ID	KEGG ID	ID in the European study	ID in ToMMo	Class	Sub-class	m/z	RT	Relative standard deviation of QC sample*	Call Rate in QC sample	Sample size with which the metabolites was measured	Sample size used in the genome-wide association tests	Mean value of the median-scaled metabolite levels.	Standard error of the median-scaled metabolite levels.	Coefficient of variation of the median scaled metabolite levels	Genomic control lambda values in this GWAS	The proportion of variance explained by the lead and additional SNPs obtained by the conditional analysis	Association of blood metabolite level and drinking days per week
																		Effect	P-value
1,5-Anhydro-D-sorbitol	HMDB02712	C07326	M20675	-	Carbohydrate	Sugar alcohol	259	14.82	0.0531604	1	8266	4883	1.02657	0.00548136	0.373306	1.04505	0.00966837	-0.013389	0.0126853
1,6-Anhydroglucose	HMDB00640	-	M21049	-	Carbohydrate	Sugar alcohol	204	13.748	0.406444	1	7887	4482	2.19676	0.0545157	1.70891	1.00983	-	-0.00883062	0.114706
1-Hexadecanol	HMDB03424	C00823	-	-	Lipid	Aliphatic alcohol	299	15.418	0.365991	0.994643	8229	4805	1.04947	0.0054091	0.359647	0.995807	-	-0.000551072	0.918917
2-Aminoadipic acid	HMDB00510	C00956	-	-	Amino acid	Acidic amino acid	260	13.665	0.217234	0.989286	8121	4788	1.11777	0.0157864	0.982143	1.01501	0.00833177	-0.027168	5.38503e-07
2-Aminobutyric acid	HMDB00452	C02356	M32348	TCN000005	Amino acid	Neutral amino acid	130	8.737	0.148574	1	8266	4872	1.03458	0.00393024	0.265595	1.01832	0.0173153	0.0320604	2.46124e-09
2-Aminoethanol	HMDB00149	C00189	-	-	Amine	-	174	9.814	0.138425	1	8266	4876	1.0195	0.00269494	0.184811	1.01595	-	0.00925358	0.085544
2-Deoxytetronic acid	HMDB00337	-	M16816	TCI009392	Organic acid	Hydroxy acid	189	11.247	0.219207	0.983929	8113	4796	1.04483	0.00559963	0.372813	1.01218	0.0127391	0.004635	0.394334
2-Hydroxybutyric acid	HMDB00008	C05984	M21044	TCN000010	Organic acid	Hydroxy acid	131	8.216	0.129095	1	8261	4856	1.05539	0.00582601	0.385785	1.0221	-	0.0196587	0.000267125
2-Hydroxyglutaric acid	HMDB00606	C01087	M37253	-	Organic acid	Dicarboxylic acid	129	12.51	0.355133	0.978571	8058	4777	1.04953	0.00660208	0.436272	1.01124	-	0.0247726	5.10551e-06
2-Hydroxyisobutyric acid	HMDB00729	-	M22030	-	Organic acid	Hydroxy acid	131	7.507	0.216186	0.9875	8166	4763	1.07343	0.0105704	0.685711	1.01501	0.0361663	0.0209009	0.00012568
2-Hydroxyisovaleric acid	HMDB00407	-	M33937	-	Organic acid	Hydroxy acid	145	8.659	0.110232	1	8266	4732	1.18748	0.0118317	0.696601	1.01454	0.0222761	0.0519928	2.38947e-20
2-Oxobutyric acid	HMDB00005	C00109	-	TCI009388	Organic acid	Keto acid	89	7.903	0.266774	0.991071	7665	4547	1.12304	0.0091682	0.552066	1.00702	-	0.00862747	0.121079
2-Oxoglutaric acid	HMDB00208	C00026	M33453	TCI010888	Organic acid	Dicarboxylic acid	198	12.522	0.110094	1	8265	4865	1.03423	0.00386425	0.261225	1.01454	0.0132511	0.0292282	5.5899e-08
2-Oxoisocaproic acid	HMDB00695	C00233	M22116	TCN000008	Organic acid	Keto acid	200	9.149	0.0670373	1	8266	4880	1.0241	0.00356794	0.243579	1.01879	0.00773068	0.0248414	3.73251e-06
3-(3-Hydroxyphenyl)-3-hydroxypropionic acid	HMDB02643	-	-	-	Aromatic compound	Benzene derivative	267	14.722	0.335208	0.994643	7839	4480	1.35214	0.0198231	0.99368	1.00093	-	-0.0115633	0.0387881
3-Aminoisobutyric acid	HMDB03911	C05145	-	-	Amino acid	Beta amino acid	248	11.723	0.243557	0.998214	8153	4834	1.13504	0.00990866	0.607645	1.03496	0.57677	-0.0266659	8.01128e-07
3-Hydroxybutyric acid	HMDB00357	C01089	M00542	TCN000026	Organic acid	Hydroxy acid	191	8.56	0.286738	1	8266	4786	1.55582	0.0251284	1.1292	1.02068	-	0.0136657	0.0118313
3-Hydroxyisobutyric acid	HMDB00023	C06001	-	TCN000003	Organic acid	Hydroxy acid	218	8.56	0.105273	1	8263	4856	1.06412	0.00536964	0.352686	1.01171	-	-0.000332067	0.950926
3-Hydroxyisovaleric acid	HMDB00754	-	M12129	-	Organic acid	Hydroxy acid	131	9.13	0.112682	1	8263	4863	1.02486	0.00460621	0.314163	1.0169	0.0431661	0.0220651	4.20439e-05
3-Indolepropionic acid	HMDB02302	-	M32405	-	Aromatic compound	Indole derivative	202	16.547	0.354981	1	7791	4493	3.70898	0.24445	4.51503	1.01124	0.0192996	-0.00827059	0.140123
3-Methyl-2-oxobutyric acid	HMDB00019	C00141	M21047	TCN000038	Organic acid	Keto acid	89	8.006	0.105843	1	8266	4873	1.01511	0.00285284	0.196486	1.01454	0.0109926	0.00133067	0.804903
3-Methyl-2-oxovaleric acid	HMDB00491	C00671	M15676	TCN000006	Organic acid	Keto acid	200	9.014	0.103453	1	8262	4873	1.03683	0.00458765	0.309254	1.00795	-	0.00592497	0.270914
3-Methylhistidine	HMDB00479	C01152	M15677	-	Amino acid	Aromatic amino acid	96	15.058	0.581453	1	8216	4705	1.70452	0.0305023	1.2488	1.0014	-	-0.00678376	0.217843
4-Cresol	HMDB01858	C01468	M36103	-	Aromatic compound	Benzene derivative	180	8.604	0.419608	1	7794	4579	1.53716	0.0249835	1.1076	1.00936	-	-0.0187039	0.000707835
4-Hydroxybenzoic Acid	HMDB00500	C00156	-	-	Aromatic compound	Benzene derivative	223	13.089	-	0.305357	3971	1735	1.1349	0.0103146	0.465652	1.00514	-	-0.00337687	0.711817
4-Hydroxyproline	HMDB00725	C01157	M32319	-	Amino acid	Cyclic amino acid	140	12.199	0.188387	1	8258	4823	1.10695	0.00799916	0.50522	1.00795	0.0193279	0.0128838	0.0176587
Acetoacetic acid	HMDB00060	C00164	-	-	Organic acid	Keto acid	203	8.05	0.331284	1	8046	4726	1.38681	0.0177283	0.886591	1.01784	-	0.00185685	0.7339
Acetylglycine	HMDB00532	-	M27710	-	Amino acid	Neutral amino acid	130	9.848	0.396023	0.953571	7981	4579	1.26472	0.0176851	0.967488	0.996273	0.0410046	0.020958	0.000158284
Aconitic acid	HMDB00958	C02341	-	-	Organic acid	Tricarboxylic acid	229	13.853	0.7075	0.957143	8104	4817	1.05496	0.0076285	0.502651	0.996738	-	-0.0147808	0.0062231
Adipic acid	HMDB00448	-	-	-	Organic acid	Dicarboxylic acid	185	11.92	-	0.794643	6838	4048	1.18501	0.0121284	0.655987	1.00233	-	-0.0136535	0.0206025
Alanine	HMDB00161	C00041	M32339	TCN000034	Amino acid	Neutral amino acid	188	10.811	0.631884	1	8266	4888	1.04638	0.00704408	0.470654	1.0103	-	-0.0135056	0.0118547
Arabinonic acid	HMDB00539	-	-	-	Carbohydrate	Uronic acid	292	14.275	0.110548	1	8265	4835	1.09544	0.00668014	0.426346	1.02876	0.0605618	-0.00371064	0.492182
Arabinose	HMDB00646	C00259	M00575	-	Carbohydrate	Aldopentose	307	13.305	0.167831	1	8237	4779	1.09754	0.00723891	0.460462	1.01974	0.0181625	-0.0138692	0.0107762
Arabitol	HMDB00568	C01904	-	TCI002938	Carbohydrate	Sugar alcohol	217	13.797	0.227467	1	8266	4697	1.25398	0.0196925	1.09793	1.00749	-	0.00116168	0.831845
Asparagine	HMDB00168	C00152	M34283	TCN000017	Amino acid	Amide containing amino acid	231	13.368	0.81397	0.951786	8142	4749	1.09881	0.0102372	0.648292	1.0103	0.0228039	-0.0021993	0.685786
Aspartic acid	HMDB00191	C00049	M15996	-	Amino acid	Acidic amino acid	232	12.081	0.658612	1	8265	4855	1.0455	0.00612958	0.409893	1.00795	0.0106433	0.00448933	0.404617
Benzoic acid	HMDB01870	C00180	-	-	Aromatic compound	Benzene derivative	179	9.643	0.410113	1	8266	4871	1.01888	0.00377287	0.258891	0.999534	-	-0.00127028	0.813094
beta-Alanine	HMDB00056	C00099	-	-	Amino acid	Beta amino acid	174	11.355	0.148653	1	8263	4860	1.04823	0.00550242	0.366922	1.00936	0.0996744	-0.00643474	0.232768
Caproic acid	HMDB00535	C01585	M32489	-	Organic acid	Saturated fatty acid	173	7.567	0.358019	1	8266	4752	1.04157	0.00525688	0.352864	1.01171	-	-0.00406486	0.455369
Citric acid	HMDB00094	C00158	M01564	TCN000041	Organic acid	Tricarboxylic acid	363	14.493	0.0567521	1	8266	4882	1.02491	0.00318374	0.217179	1.0136	0.00837743	-0.043896	2.35693e-16
Citrulline	HMDB00904	C00327	M02132	TCI010890	Amino acid	Basic amino acid	256	14.528	0.181468	1	8266	4883	1.0158	0.003017	0.207651	1.02543	-	-0.0254252	2.15793e-06
Cotinine	HMDB01046	-	-	-	Aromatic compound	Pyridine derivative	98	14.064	-	0.648214	5583	3191	1.51018	0.0289718	1.1229	1.02068	-	-0.00437222	0.515035
Creatinine	HMDB00562	C00791	M00513	TCN000016	Amino acid	Cyclic amino acid	115	12.63	0.161932	1	8266	4857	1.05807	0.00539702	0.356619	1.01501	0.018787	-0.0212062	8.22836e-05
Cysteine	HMDB00574	C00097	M31453	TCN000014	Amino acid	Sulfur containing amino acid	218	12.483	0.560471	1	8266	4800	1.10724	0.0063044	0.398078	0.991164	-	-0.00951382	0.0784654
Cysteinylglycine	HMDB00078	C01419	-	-	Peptide	Dipeptide	220	16.186	0.411302	0.998214	8254	4853	1.06425	0.00606524	0.398242	1.01595	0.0966703	0.0160565	0.00290335
Cystine	HMDB00192	C00491	-	TCI011046	Amino acid	Sulfur containing amino acid	411	17.712	0.347969	1	8227	4850	1.03408	0.0048762	0.328633	1.00608	0.0095752	-0.0183724	0.000646453
Decanoic acid	HMDB00511	C01571	-	-	Organic acid	Saturated fatty acid	229	11.516	0.187864	1	8259	4825	1.07449	0.00762926	0.496213	1.00374	-	0.0148461	0.00597925
Elaidic acid	HMDB00573	C01712	-	-	Organic acid	Trans monounsaturated fatty acid	93	17.156	0.491937	1	8263	4784	1.18199	0.0113681	0.672417	0.998135	-	0.0155636	0.00406823
Erythritol	HMDB02994	C00503	-	TCI007665	Carbohydrate	Sugar alcohol	217	11.971	0.092573	1	8266	4524	2.08923	0.171733	5.7469	1.00561	-	-0.00733535	0.188249
Fructose	HMDB00660	C00095	M00577	-	Carbohydrate	Ketohexose	307	15.035	0.113967	1	8264	4703	1.2319	0.0335188	1.90191	1.01879	-	0.0205478	0.00017682
Fucose	HMDB00174	C01019	-	-	Carbohydrate	Deoxy sugar	117	13.934	0.0939366	1	8266	4844	1.06746	0.00568416	0.37229	1.03066	0.367222	-0.0191789	0.00037938
Fumaric acid	HMDB00134	C00122	-	-	Organic acid	Dicarboxylic acid	245	10.419	0.271736	1	8266	4870	1.03286	0.00373979	0.253147	1.01832	-	0.0107277	0.0462995
Gluconic acid	HMDB00625	C00257	-	TCI009198	Carbohydrate	Uronic acid	292	15.986	0.0865446	1	8266	4846	1.0452	0.00432799	0.289503	1.03257	-	-0.0496325	2.17838e-20
Glucose	HMDB00122	C00031	M20489	TCN000037	Carbohydrate	Aldohexose	229	15.369	0.0621311	1	8266	4803	1.02818	0.00231593	0.157479	1.00467	-	0.0178776	0.000983547
Glucuronic acid	HMDB00127	C00191	-	-	Carbohydrate	Uronic acid	423	15.517	-	0.823214	6205	3960	1.0923	0.00862892	0.499752	1.0014	-	-0.00678731	0.252489
Glutamic acid	HMDB00148	C00025	M32322	TCN000015	Amino acid	Acidic amino acid	246	12.898	0.208866	1	8266	4862	1.10991	0.00847699	0.533975	1.0103	-	-0.00484914	0.368455
Glutamine	HMDB00641	C00064	M00053	TCN000035	Amino acid	Amide containing amino acid	362	14.154	0.412774	1	8264	4859	1.02512	0.00465141	0.317165	1.00655	-	-0.0244158	5.6797e-06
Glutaric acid	HMDB00661	C00489	-	TCI009389	Organic acid	Dicarboxylic acid	261	10.983	-	0.567857	4125	2253	1.26788	0.0177102	0.723933	0.994877	-	-0.0085114	0.275612
Glyceric acid	HMDB00139	C00258	M01572	TCI008212	Organic acid	Hydroxy acid	292	10.323	0.409775	1	8266	4875	1.01339	0.00239412	0.165171	1.02068	-	-0.0174395	0.00117879
Glycerol	HMDB00131	C00116	M15122	TCN000024	Carbohydrate	Sugar alcohol	218	9.735	0.105911	1	8266	4876	1.07199	0.00554357	0.361547	1.02876	-	0.010696	0.0466435
Glycine	HMDB00123	C00037	M32338	TCN000033	Amino acid	Neutral amino acid	174	10.247	0.0960078	1	8266	4850	1.07828	0.00468694	0.303895	1.0278	0.00897066	0.00175501	0.744262
Glycolic acid	HMDB00115	C00160	-	-	Organic acid	Hydroxy acid	205	7.579	0.168567	1	8266	4848	1.01566	0.00249822	0.171968	1.0136	-	0.0125267	0.0200563
Hippuric acid	HMDB00714	C01586	-	-	Aromatic compound	Benzene derivative	236	14.799	0.659887	0.969643	7178	4199	1.45731	0.0229418	1.03243	1.00047	-	-0.0129585	0.0257801
Histidine	HMDB00177	C00135	M00059	TCN000025	Amino acid	Aromatic amino acid	154	15.33	0.833056	1	8266	4764	1.08369	0.00911776	0.588234	0.994413	-	0.00810125	0.137811
Homocysteine	HMDB00742	C00155	-	-	Amino acid	Sulfur containing amino acid	128	13.375	-	0.648214	7085	4428	1.05442	0.00688168	0.436547	1.00187	-	0.0036624	0.514813
Hypotaurine	HMDB00965	C00519	-	-	Amino acid	Sulfur containing amino acid	188.1	12.97	0.124708	1	8266	4876	1.03144	0.00415197	0.281433	1.03784	0.0082764	-0.0204952	0.000137998
Hypoxanthine	HMDB00157	C00262	M03127	-	Purine & Pyrimidine derivative	Purine derivative	265	14.548	0.256462	1	8266	4841	1.15005	0.00864521	0.525561	1.0014	-	-0.00843531	0.118436
Indoleacetic acid	HMDB00197	C00954	M27513	TCI006129	Aromatic compound	Indole derivative	202	15.725	0.10689	1	8266	4768	1.19483	0.0121387	0.710284	1.0169	-	0.00798371	0.142672
Indolelactic acid	HMDB00671	C02043	M18349	TCI005716	Aromatic compound	Indole derivative	202	17.126	0.108377	1	8266	4809	1.09504	0.00660245	0.421542	1.01407	0.00983487	0.00855857	0.117028
Indoxyl sulfate	HMDB00682	-	M27672	TCI003694	Aromatic compound	Indole derivative	277	13.883	0.337022	1	8236	4813	1.24597	0.0157695	0.883417	1.01974	-	-0.020528	0.000148126
Isocitric acid	HMDB00193	C00311	-	-	Organic acid	Tricarboxylic acid	245	14.46	0.122902	1	8265	4847	1.07217	0.00541832	0.353282	1.01784	-	-0.0166598	0.00202523
Isoleucine	HMDB00172	C16434?	M01125	TCN000018	Amino acid	Branched-chain amino acid	232	10.033	0.157864	1	8266	4866	1.03239	0.00475214	0.321818	1.02448	-	-0.027073	4.72782e-07
Kynurenine	HMDB00684	C00328	M15140	-	Amino acid	Aromatic amino acid	424	17.12	0.227363	0.930357	7888	4725	1.03642	0.00468555	0.311189	1.01218	0.0105476	-0.0144195	0.00811249
Lactic acid	HMDB00190	C00186	M00527	TCN000036	Organic acid	Hydroxy acid	219	7.435	0.0769375	1	8266	4839	1.08695	0.00564375	0.363015	1.00983	-	-0.00489967	0.364564
Lactitol	HMDB40937	-	-	-	Carbohydrate	Sugar alcohol	217	20.934	-	0.308929	4084	2234	1.23742	0.0276762	1.16045	1.00187	-	-0.0135778	0.0919951
Lauric acid	HMDB00638	C02679	M01645	-	Organic acid	Saturated fatty acid	257	13.161	0.152178	1	8265	4828	1.08706	0.00733099	0.471493	1.00608	-	-0.0200159	0.000203385
Leucine	HMDB00687	C00123	M00060	TCN000027	Amino acid	Branched-chain amino acid	232	9.787	0.174201	1	8266	4869	1.0341	0.00361644	0.244502	1.01784	-	-0.0267544	6.49474e-07
Linoleic acid	HMDB00673	C01595	M01105	-	Organic acid	Cis diunsaturated fatty acid	337	17.108	0.165965	1	8265	4869	1.09681	0.00757944	0.483138	1.00795	-	0.0168186	0.00175745
Lysine	HMDB00182	C00047	M01301	TCN000029	Amino acid	Basic amino acid	174	15.28	0.129887	1	8266	4887	1.01186	0.00278891	0.192699	1.02353	0.00774386	-0.0113053	0.0351896
Malic acid	HMDB00156	C00711	M01303	-	Organic acid	Dicarboxylic acid	233	11.781	0.204177	1	8266	4878	1.03091	0.00393708	0.267003	1.02021	-	0.0129209	0.0161851
Maltose	HMDB00163	C00208	-	-	Carbohydrate	Disaccharide	361	20.701	-	0.891071	7117	4260	1.54179	0.0335513	1.44282	1.00702	-	-0.0296047	2.10371e-07
Mannose	HMDB00169	C00159	M00584	-	Carbohydrate	Aldohexose	319	15.096	0.0581193	1	8266	4859	1.0401	0.00373983	0.251387	1.01879	0.162479	-0.0136385	0.0114644
Margaric acid	HMDB02259	-	M01121	-	Organic acid	Saturated fatty acid	117	16.629	0.332754	1	8259	4867	1.0497	0.00564238	0.37565	0.998135	-	-0.00499671	0.353133
Methionine	HMDB00696	C00073	M01302	TCN000007	Amino acid	Sulfur containing amino acid	176	12.19	0.13397	1	8266	4863	1.0225	0.00346956	0.237234	1.02876	-	0.000239732	0.96447
myo-Inositol	HMDB00211	C00137	M19934	-	Carbohydrate	Sugar alcohol	432	16.586	0.0754028	1	8266	4855	1.04954	0.00396611	0.2642	1.02828	-	-0.00198822	0.712154
Myristic acid	HMDB00806	C06424	M01365	TCI001286	Organic acid	Saturated fatty acid	285	14.643	0.135659	1	8266	4864	1.06536	0.00541309	0.355235	0.998135	-	0.0116256	0.0306081
Octanoic acid	HMDB00482	C06423	M32492	-	Organic acid	Saturated fatty acid	201	9.663	0.322859	1	8263	4852	1.02866	0.00362665	0.24644	1.00936	-	0.00562839	0.295907
Oleic acid	HMDB00207	C00712	M01359	-	Organic acid	Cis monounsaturated fatty acid	339	17.13	0.204819	1	8256	4854	1.10771	0.00855474	0.5395	1.00889	-	0.0248478	3.95947e-06
O-Phosphoethanolamine	HMDB00224	C00346	-	-	Amino acid	Phosphorus containing amino acid	299	14.332	0.12846	1	8266	4827	1.06184	0.00583538	0.384217	1.01737	0.0304931	-0.0226759	2.64069e-05
Ornithine	HMDB00214	C00077	M01493	TCN000021	Amino acid	Basic amino acid	420	14.567	0.139624	1	8266	4864	1.0345	0.00386334	0.261095	1.01265	-	-0.0328521	9.56479e-10
Oxalic acid	HMDB02329	C00209	-	TCI011852	Organic acid	Dicarboxylic acid	219	8.172	0.343869	1	8261	4872	1.03525	0.00618088	0.417332	1.00327	-	0.00149395	0.781272
Palmitoleic acid	HMDB03229	C08362	M33447	-	Organic acid	Cis monounsaturated fatty acid	311	15.9	0.185322	1	8237	4836	1.15852	0.0109486	0.659712	1.02116	-	0.0400493	1.1782e-13
Paraxanthine	HMDB01860	C13747	-	-	Purine & Pyrimidine derivative	Purine derivative	237	15.818	0.955983	0.907143	7540	4487	1.5784	0.029106	1.25393	0.998601	-	0.00858655	0.125678
Phenol	HMDB00228	C00146	M32553	-	Aromatic compound	Benzene derivative	166	7.495	0.358928	0.9875	8030	4663	1.46611	0.0216612	1.02329	1.00936	-	-0.00651747	0.233786
Phenylalanine	HMDB00159	C00079	M00064	TCN000019	Amino acid	Aromatic amino acid	192	13.169	0.128279	1	8266	4870	1.02292	0.00244674	0.167229	1.01926	0.0812572	-0.00872947	0.104697
Phosphoglycerol	HMDB00126	C03189	M15365	-	Carbohydrate	Sugar alcohol	357	14.049	0.435271	1	8266	4874	1.0268	0.00328105	0.223404	1.01643	-	0.0085843	0.110829
Phosphoric acid	HMDB02142	C00009	M11438	TCI008586	Inorganic compound	-	283	9.807	0.0420716	1	8266	4887	1.00099	0.00191552	0.13379	1.02305	0.011729	-0.00904737	0.0919142
Pipecolinic acid	HMDB00070	C00408	M01444	-	Amino acid	Cyclic amino acid	156	10.486	0.223911	1	8249	4851	1.06677	0.00631973	0.413846	1.02021	0.0220153	0.0123055	0.0226824
Proline	HMDB00162	C00148	M01898	TCN000031	Amino acid	Cyclic amino acid	216	10.161	0.232463	1	8266	4844	1.07124	0.00591289	0.385902	1.03066	0.109783	-0.020378	0.000153786
Pyroglutamic acid	HMDB00267	C01879	M01494	TCI007402	Amino acid	Cyclic amino acid	258	12.258	0.106084	1	8266	4880	1.01163	0.00335353	0.231765	1.00936	-	-0.0159303	0.00301513
Pyrophosphate	HMDB00250	-	-	-	Inorganic compound	-	451	13.37	-	0.833929	7294	4344	1.07663	0.00659723	0.404984	1.00093	-	-0.00680321	0.231668
Pyruvic acid	HMDB00243	C00022	M00599	TCN000023	Organic acid	Keto acid	174	7.277	0.0994731	1	8266	4829	1.13521	0.00856715	0.527627	1.0103	-	-0.00573812	0.288806
Ribose	HMDB00283	C00121	-	TCI009348	Carbohydrate	Aldopentose	307	13.431	-	0.775	6509	4008	1.12241	0.00870087	0.496064	1.01313	-	0.000332796	0.95478
Ribulose	HMDB00621	C00309	-	-	Carbohydrate	Ketopentose	263	13.429	0.239786	0.935714	7806	4680	1.01556	0.00475675	0.320699	1.01407	0.0118094	-0.00211802	0.698207
scyllo-Inositol	HMDB06088	C06153	M32379	-	Carbohydrate	Sugar alcohol	318	16.157	0.100533	1	8264	4824	1.15556	0.00872668	0.527876	1.02448	-	-0.00899351	0.0966184
Serine	HMDB00187	C00065	M32315	TCN000028	Amino acid	Hydroxy amino acid	218	10.629	0.203609	1	8266	4869	1.0263	0.00344335	0.23457	1.02448	0.0444069	-0.0233354	1.39359e-05
Succinic acid	HMDB00254	C00042	-	TCN000001	Organic acid	Dicarboxylic acid	247	10.142	0.111679	1	8261	4866	1.02673	0.00344739	0.23465	1.00842	0.0302963	0.0093233	0.0831091
Sucrose	HMDB00258	C00089	-	-	Carbohydrate	Disaccharide	361	19.841	0.319966	0.998214	7242	4163	3.52051	0.808115	15.2764	1.00187	-	-0.0376595	8.55101e-11
Taurine	HMDB00251	C00245	-	TCI009394	Amino acid	Sulfur containing amino acid	188	13.55	-	0.703571	6863	4238	1.14477	0.0129742	0.746976	0.999067	-	0.0029363	0.60845
Threitol	HMDB04136	C16884	M35854	-	Carbohydrate	Sugar alcohol	217	11.889	0.120503	1	8253	4743	1.20079	0.013069	0.760298	1.00795	-	-0.00952575	0.0801568
Threonic acid	HMDB00943	C01620	M27738	TCI008590	Carbohydrate	Uronic acid	292	12.424	0.187777	1	8266	4878	1.01173	0.00379092	0.261966	1.03114	0.0392176	-0.0294199	4.1481e-08
Threonine	HMDB00167	C00188	M01284	TCN000030	Amino acid	Hydroxy amino acid	291	10.907	0.15983	1	8266	4878	1.02047	0.00379442	0.259962	1.02733	0.00896539	0.0104971	0.0506433
Tryptophan	HMDB00929	C00078	M00054	TCN000012	Amino acid	Aromatic amino acid	202	17.388	0.0938783	1	8266	4879	1.01325	0.00251521	0.173549	1.03209	-	-0.0136829	0.0109872
Tyrosine	HMDB00158	C00082	M01299	TCN000022	Amino acid	Aromatic amino acid	382	15.433	0.11742	1	8266	4875	1.02901	0.0032738	0.222431	1.02258	0.0121654	0.0169985	0.00156189
Urea	HMDB00294	C00086	M01670	-	Purine & Pyrimidine derivative	-	204	9.335	0.0600134	1	8266	4877	1.04564	0.00440877	0.294783	1.02733	-	-0.0167365	0.00185594
Uric acid	HMDB00289	C00366	M01604	TCI008352	Purine & Pyrimidine derivative	Purine derivative	367	16.449	0.123329	1	8266	4887	1.02918	0.00440291	0.299099	1.01926	0.0237756	0.0158957	0.0030667
Uridine	HMDB00296	C00299	M00606	TCN000043	Purine & Pyrimidine derivative	Pyrimidine derivative	217	18.588	0.675715	0.989286	8121	4778	1.13146	0.0106064	0.652693	0.989311	-	0.00416813	0.442956
Valine	HMDB00883	C00183	M01649	TCN000032	Amino acid	Branched-chain amino acid	218	9.232	0.117615	1	8266	4880	1.0271	0.00332712	0.226475	1.03019	0.00821469	-0.0360774	1.74131e-11
Xanthine	HMDB00292	C00385	M03147	-	Purine & Pyrimidine derivative	Purine derivative	353	15.969	0.233913	0.994643	8113	4691	1.20297	0.0188087	1.08685	1.00187	-	-0.025013	5.90353e-06
Xylitol	HMDB02917	C00379	-	-	Carbohydrate	Sugar alcohol	217	13.708	0.535965	1	8252	4795	1.09714	0.0115957	0.738469	1.00327	-	-0.00463768	0.393284
Xylose	HMDB00098	C00181	-	-	Carbohydrate	Aldopentose	307	13.256	0.238325	0.989286	8042	4616	1.26508	0.02825	1.54856	1.00514	0.0171287	0.00255244	0.644717
