# Supplementary material for: Genetic influences on human blood metabolites in the Japanese population
Source: iScience. 2022 Dec 6;26(1):105738. doi: 10.1016/j.isci.2022.105738 (PMC9792902; doi:10.1016/j.isci.2022.105738)
Supplement: Table S2. Putative causal variant assigned to each metabolite-associated locus, related to Table 1 [file mmc3.xlsx]

## Sheet: Table S2
Table S2. Putative causal variant assigned to each metabolite-associated locus, Related to Table 1
EAS.R2 is r2 with the lead SNP in the East Asian population (1KG Phase3). EUR.R2 is r2 with the lead SNP in the European population (1KG Phase3).
†R2 was not available because SNPs were monomorphic or not present in 1KG.
Putative causal gene	Metabolite	CHR	Position	SNP ID	Effect (ALT)	EAS.R2	EUR.R2	Selected reason	CADD phred score	The corresponding tissues and the direction of the effect of the ALT allele on gene expression
NBPF3	O-Phosphoethanolamine	1	21817085	rs1106357	0.1988	1	1	Change of expression	-	Adipose Subcutaneous(-),Adipose Visceral Omentum(-),Adrenal Gland(-),Peripheral blood(Japanese population)(-),Artery Aorta(-),Artery Coronary(-),Artery Tibial(-),Brain Anterior cingulate cortex BA24(-),Brain Caudate basal ganglia(-),Brain Cerebellar Hemisphere(-),Brain Cerebellum(-),Brain Cortex(-),Brain Frontal Cortex BA9(-),Brain Hippocampus(-),Brain Nucleus accumbens basal ganglia(-),Brain Put…
NBPF3	Phosphoric acid	1	21820042	rs12132412	0.2046	1	1	Change of expression	-	Adipose Subcutaneous(-),Adipose Visceral Omentum(-),Adrenal Gland(-),Artery Aorta(-),Artery Coronary(-),Artery Tibial(-),Brain Caudate basal ganglia(-),Brain Cerebellar Hemisphere(-),Brain Cerebellum(-),Brain Cortex(-),Brain Frontal Cortex BA9(-),Brain Hippocampus(-),Brain Nucleus accumbens basal ganglia(-),Brain Spinal cord cervical c-1(-),Breast Mammary Tissue(-),Cells EBV-transformed lymphocyt…
THEM4	3-Hydroxyisovaleric acid	1	151890958	rs61817697	-0.163	1	1	Change of expression	-	Adipose Subcutaneous(-),Adipose Visceral Omentum(-),Artery Tibial(-),Cells Transformed fibroblasts(-),Colon Sigmoid(-),Esophagus Mucosa(-),Esophagus Muscularis(-),Liver(-),Muscle Skeletal(-),Nerve Tibial(-),Pancreas(-),Skin Not Sun Exposed Suprapubic(-),Skin Sun Exposed Lower leg(-)
ACP1	Ribulose	2	272203	rs11553746	-0.1882	0.933994	0.88063	Change of amino acid sequence, Change of expression	12.22	Artery Tibial(-),Heart Atrial Appendage(-),Muscle Skeletal(-)
ACP1	Arabinose	2	272203	rs11553746	-0.229	0.919672	1	Change of amino acid sequence, Change of expression	12.22	Artery Tibial(-),Heart Atrial Appendage(-),Muscle Skeletal(-)
GCKR	Mannose	2	27730940	rs1260326	0.5379	1	1	Change of amino acid sequence, Change of expression	0.108	Thyroid(+)
GCKR	Threonine	2	27730940	rs1260326	0.1252	0.891745	0.765589	Change of amino acid sequence, Change of expression	0.108	Thyroid(+)
SLC1A4	2-Aminobutyric acid	2	65225088	rs72538440	0.2364	1	1	Change of expression	-	Cells Transformed fibroblasts(-),Muscle Skeletal(-)
CPS1	Acetylglycine	2	211540507	rs1047891	0.4199	1	1	Change of amino acid sequence	22.1	-
CPS1	Glycine	2	211540507	rs1047891	1.0792	1	1	Change of amino acid sequence	22.1	-
CPS1	Serine	2	211540507	rs1047891	0.3704	1	1	Change of amino acid sequence	22.1	-
GADL1	beta-Alanine	3	30758956	rs6800284	-0.4427	0.963407	0.987675	Change of expression	-	Muscle Skeletal(-)
SLC2A9	Uric acid	4	9985445	rs7660895	0.1698	0.995533	0.969339	Change of expression	-	Muscle Skeletal(+)
SOD3	Threonic acid	4	24801834	rs1799895	-0.8672	1	1	Change of amino acid sequence	29.4	-
ABCG2	Uric acid	4	89052323	rs2231142	0.1611	1	1	Change of amino acid sequence	18.2	-
AGA	Aspartic acid	4	178413876	rs12642803	-0.1553	1	1	Change of expression	-	Adipose Subcutaneous(-),Adipose Visceral Omentum(-),Adrenal Gland(-),Peripheral blood(Japanese population)(-),Artery Aorta(-),Artery Coronary(-),Artery Tibial(-),Brain Caudate basal ganglia(-),Brain Cerebellar Hemisphere(-),Brain Cerebellum(-),Brain Cortex(-),Brain Frontal Cortex BA9(-),Brain Hippocampus(-),Brain Hypothalamus(-),Brain Nucleus accumbens basal ganglia(-),Brain Putamen basal ganglia…
SDHA	Succinic acid	5	224487	rs142926807	0.6823	0.931373	†	Change of amino acid sequence	22.9	-
NADK2	Lysine	5	36262317	rs2362978	0.1316	1	1	Change of expression	-	Esophagus Mucosa(-)
PSPH	Glycine	7	56072250	rs4948099	0.1211	0.814245	0.90484	Change of expression	-	Peripheral blood(Japanese population)(-)
ADHFE1	2-Deoxytetronic acid	8	67380528	rs1060242	-0.1645	0.974397	0.975505	Change of amino acid sequence, Change of expression	9.577	Adipose Subcutaneous(+),Adipose Visceral Omentum(+),Adrenal Gland(+),Artery Aorta(+),Artery Coronary(+),Artery Tibial(+),Brain Amygdala(+),Brain Anterior cingulate cortex BA24(+),Brain Caudate basal ganglia(+),Brain Cerebellar Hemisphere(+),Brain Cerebellum(+),Brain Cortex(+),Brain Frontal Cortex BA9(+),Brain Hippocampus(+),Brain Hypothalamus(+),Brain Nucleus accumbens basal ganglia(+),Brain Puta…
PYCRL	Pipecolinic acid	8	144687092	rs896962	-0.2252	1	1	Change of expression	-	Cells Transformed fibroblasts(-),Esophagus Muscularis(-),Lung(-)
CCBL1	Indolelactic acid	9	131567995	rs7854319	-0.1546	1	1	Change of expression	-	Nerve Tibial(-)
LMO1	Threonine	11	8255106	rs204926	-0.1598	1	1	Change of expression	-	Muscle Skeletal(-)
EXT2	Xylose	11	44085687	rs7127924	0.2303	1	1	Change of expression	-	Peripheral blood(Japanese population)(+),Pituitary(+),Skin Not Sun Exposed Suprapubic(+),Skin Sun Exposed Lower leg(+),Spleen(+),Testis(+),Thyroid(+),Whole Blood(+)
SLC22A12	Uric acid	11	64361219	rs121907892	-1.48	1	†	Change of amino acid sequence	35	-
PAH	Phenylalanine	12	103306579	rs118092776	1.0446	1	1	Change of amino acid sequence	26.7	-
ALDH2	2-Hydroxyisovaleric acid	12	112241766	rs671	-0.24	1	†	Change of amino acid sequence	35	-
ALDH2	2-Oxoisocaproic acid	12	112241766	rs671	-0.172	1	†	Change of amino acid sequence	35	-
HPD	3-Hydroxyisovaleric acid	12	122291860	rs11043214	0.1706	0.802404	0.992017	Change of expression	-	Peripheral blood(Japanese population)(-)
ASPG	Asparagine	14	104561998	rs1770983	-0.3404	1	1	Change of expression	-	Lung(-),Nerve Tibial(-)
ACSM2A	3-Indolepropionic acid	16	20477004	rs59261767	0.3375	0.968771	6.21568e-06	Change of amino acid sequence	36	-
ACSM2B	3-Hydroxyisovaleric acid	16	20563528	rs77863699	0.3694	1	1	Change of amino acid sequence	0.001	-
SLC7A5	Kynurenine	16	87878072	rs4843270	0.222	1	1	Change of expression	-	Adipose Subcutaneous(+),Adipose Visceral Omentum(+),Artery Tibial(+),Skin Sun Exposed Lower leg(+)
DPEP1	Cystine	16	89693149	rs79068217	0.1532	1	1	Change of expression	-	Pancreas(-)
DPEP1	Hypotaurine	16	89704365	rs1126464	0.1577	1	1	Change of amino acid sequence	2.65	-
DPEP1	Cysteinylglycine	16	89722390	rs164752	0.4447	1	1	Change of expression	-	Nerve Tibial(-)
PRPSAP2	1,5-Anhydro-D-sorbitol	17	18787828	rs9914544	0.1553	0.928156	0.850231	Change of expression	-	Adipose Subcutaneous(+),Adipose Visceral Omentum(+),Adrenal Gland(+),Artery Aorta(+),Artery Coronary(+),Artery Tibial(+),Brain Anterior cingulate cortex BA24(+),Brain Cerebellar Hemisphere(+),Brain Cerebellum(+),Brain Frontal Cortex BA9(+),Brain Hippocampus(+),Breast Mammary Tissue(+),Cells Transformed fibroblasts(+),Colon Sigmoid(+),Colon Transverse(+),Esophagus Gastroesophageal Junction(+),Esop…
DCXR	Ribulose	17	79996070	rs60208666	-0.5068	1	1	Change of expression	-	Adipose Subcutaneous(+),Adrenal Gland(+),Peripheral blood(Japanese population)(+),Artery Aorta(+),Artery Coronary(+),Artery Tibial(+),Brain Caudate basal ganglia(+),Brain Cerebellar Hemisphere(+),Brain Cerebellum(+),Brain Cortex(+),Brain Hippocampus(+),Brain Hypothalamus(+),Brain Nucleus accumbens basal ganglia(+),Brain Spinal cord cervical c-1(+),Breast Mammary Tissue(+),Cells EBV-transformed ly…
TYMS	Arabinonic acid	18	680520	rs7239738	-0.3056	1	1	Change of expression	-	Esophagus Muscularis(+),Testis(-)
PRODH2	4-Hydroxyproline	19	36290977	rs3761097	0.2878	1	1	Change of amino acid sequence	24.5	-
PRODH2	Pipecolinic acid	19	36290977	rs3761097	0.453	1	1	Change of amino acid sequence	24.5	-
FUT2	Fucose	19	49206631	rs1047781	-0.8499	1	†	Change of amino acid sequence	23.5	-
PRODH	Proline	22	18910355	rs5747933	0.6829	1	1	Change of amino acid sequence, Change of expression	6.194	Brain Anterior cingulate cortex BA24(+),Brain Caudate basal ganglia(+),Brain Frontal Cortex BA9(+),Lung(+),Nerve Tibial(+),Skin Not Sun Exposed Suprapubic(+),Skin Sun Exposed Lower leg(+)
