# Supplementary material for: Genetic influences on human blood metabolites in the Japanese population
Source: iScience. 2022 Dec 6;26(1):105738. doi: 10.1016/j.isci.2022.105738 (PMC9792902; doi:10.1016/j.isci.2022.105738)
Supplement: Table S3. Result of the conditional analysis, related to Table 1 [file mmc4.xlsx]

## Sheet: Table S3
Table S3. Result of the conditional analysis, Related to Table 1
Frequency and effect size are based on the ALT allele.
Putatative causal gene	Metabolite	CHR	Position	REF	ALT	SNP ID	Freq.	Crude			Condition			Condition SNP
Gene	Metabolite		Position	REF	ALT	ID	Freq.	Effect	SE	p-value	Effect	SE	p-value
NBPF3	O-Phosphoethanolamine	1	21817126	G	GGT	rs80212518	0.4578	0.1988	0.0206	4.696e-22	-
ALPL	O-Phosphoethanolamine	1	21901457	A	G	rs1697404	0.4398	-0.1419	0.0211	1.718e-11	-0.1646	0.0209	3.882e-15	rs80212518
GCKR	Mannose	2	27730940	T	C	rs1260326	0.4232	0.5379	0.0188	8.3e-181	-
GCKR	Mannose	2	27721143	G	A	rs146175795	0.0179	-0.2268	0.0807	0.004936	-0.546	0.0749	3.061e-13	rs1260326
GCKR	Mannose	2	27720442	A	G	rs8179206	0.0151	-0.2404	0.0892	0.007058	-0.5943	0.0827	6.555e-13	rs1260326,rs146175795
AGXT2	3-Aminoisobutyric acid	5	35030922	G	A	rs6882350	0.797	1.1301	0.0203	3.89E-677	-
AGXT2	3-Aminoisobutyric acid	5	35037681	G	A	rs40199	0.5456	-0.8738	0.017	1.08E-578	-0.5981	0.0158	9.12e-314	rs6882350
AGXT2	3-Aminoisobutyric acid	5	35037115	C	T	rs37369	0.6412	0.3325	0.0207	7.968e-58	0.3029	0.0169	5.549e-72	rs6882350,rs40199
AGXT2	3-Aminoisobutyric acid	5	34998778	C	A	rs16899972	0.5678	0.5999	0.0185	7.22e-231	0.1732	0.015	5.094e-31	rs6882350,rs40199,rs37369
AGXT2	3-Aminoisobutyric acid	5	35013325	T	C	rs150278377	0.0251	-0.5611	0.0768	2.792e-13	0.4135	0.0555	9.695e-14	rs6882350,rs40199,rs37369,rs16899972
AGXT2	3-Aminoisobutyric acid	5	35036997	C	T	rs37368	0.2655	-0.8214	0.0214	1.3E-321	0.2198	0.0336	5.954e-11	rs6882350,rs40199,rs37369,rs16899972,rs150278377
SDHA	Succinic acid	5	195139	C	T	rs118046653	0.0224	0.678	0.0731	1.872e-20	-
AHRR	Succinic acid	5	332800	G	A	rs117173418	0.0217	0.7551	0.0961	3.852e-15	0.7898	0.0952	1.043e-16	rs118046653
DPEP1	Cysteinylglycine	16	89722390	G	A	rs164752	0.3961	0.4447	0.0208	5.57e-101	-
DPEP1	Cysteinylglycine	16	89693149	C	T	rs79068217	0.4788	-0.4432	0.021	1.29e-98	-0.2592	0.0298	3.171e-18	rs164752
TYMS	Arabinonic acid	18	680520	A	C	rs7239738	0.4015	-0.3056	0.0202	6.627e-52	-
TYMS	Arabinonic acid	18	712568	G	A	rs3786349	0.2331	0.26	0.025	2.225e-25	0.2185	0.0246	7.552e-19	rs7239738
FUT2	Fucose	19	49206631	A	T	rs1047781	0.4104	-0.8499	0.0181	9.21E-483	-
FUT2	Fucose	19	49183545	G	<CN0>	SI_BD_16640	0.0297	-0.5347	0.0716	7.995e-14	-1.0647	0.0583	2.101e-74	rs1047781
BCAT2	Fucose	19	49304402	G	A	rs60718055	0.1962	0.258	0.0283	6.913e-20	0.17	0.0228	8.199e-14	rs1047781,SI_BD_16640:49183545:G:<CN0>
FUT2	Fucose	19	49215194	AGGGTTTCACC	A	rs5828359	0.8675	-0.0639	0.0302	0.03432	0.1925	0.028	6.106e-12	rs1047781,SI_BD_16640:49183545:G:<CN0>,rs60718055
PRODH	Proline	22	18910844	A	G	rs4269009	0.141	0.6789	0.0292	2.48e-119	-
DGCR2	Proline	22	19043738	G	A	rs188061296	0.0103	0.7757	0.1226	2.537e-10	0.8695	0.1161	6.969e-14	rs4269009
