# Supplementary material for: Genetic influences on human blood metabolites in the Japanese population
Source: iScience. 2022 Dec 6;26(1):105738. doi: 10.1016/j.isci.2022.105738 (PMC9792902; doi:10.1016/j.isci.2022.105738)
Supplement: Table S4. List of gene-metabolite associations in which the assigned genes are included in the biological pathway with which the paired metabolite was associated, related to Table 1 [file mmc5.xlsx]

## Sheet: Table S4
Table S4. List of gene-metabolite associations in which the assigned genes are included in the biological pathway with which the paired metabolite was associated, Related to Table 1
Frequency and effect size are based on the ALT allele.
**For SNPs that are eQTLs, the corresponding tissues and the direction of the effect of the ALT allele on gene expression are shown, and for SNPs that change the amino acid sequence, the function of the exon and the CADD phred score are shown.
NA: No puatative causal SNP was obtained.
Putative causal gene	Metabolite	KEGG Pathway	Putative causal variant information
			CHR	ID	Effect on metabolite	Functional nformation**
CPS1	Glycine	Carbon metabolism,Biosynthesis of amino acids	2	rs1047891	1.0792	nonsynonymous_SNV(22.1)
CPS1	Serine	Carbon metabolism,Biosynthesis of amino acids	2	rs1047891	0.3704	nonsynonymous_SNV(22.1)
GADL1	beta-Alanine	beta-Alanine metabolism,Pantothenate and CoA biosynthesis	3	rs6800284	-0.4427	Muscle_Skeletal(-)
ABCG2	Uric acid	Bile secretion	4	rs2231142	0.1611	nonsynonymous_SNV(18.2)
SDHA	Succinic acid	Citrate cycle (TCA cycle),Oxidative phosphorylation,Carbon metabolism	5	rs142926807	0.6823	nonsynonymous_SNV(22.9)
PSPH	Serine	Glycine, serine and threonine metabolism,Carbon metabolism,Biosynthesis of amino acids	7	NA
PSPH	Glycine	Glycine, serine and threonine metabolism,Carbon metabolism,Biosynthesis of amino acids	7	rs4948099	0.1211	Peripheral blood(Japanese population)(-)
DHTKD1	2-Aminoadipic acid	Lysine degradation	10	NA
PAH	Phenylalanine	Phenylalanine metabolism,Phenylalanine, tyrosine and tryptophan biosynthesis,Biosynthesis of amino acids	12	rs118092776	1.0446	nonsynonymous_SNV(26.7)
ALDH2	2-Oxoisocaproic acid	Valine, leucine and isoleucine degradation	12	rs671	-0.172	nonsynonymous_SNV(35)
GCSH	Glycine	Glycine, serine and threonine metabolism,Glyoxylate and dicarboxylate metabolism,Carbon metabolism	16	NA
DCXR	Ribulose	Pentose and glucuronate interconversions	17	rs60208666	-0.5068	Adipose_Subcutaneous(+),Adrenal_Gland(+),Peripheral blood(Japanese population)(+),Artery_Aorta(+),Artery_Coronary(+),Artery_Tibial(+),Brain_Caudate_basal_ganglia(+),Brain_Cerebellar_Hemisphere(+),Brain_Cerebellum(+),Brain_Cortex(+),Brain_Hippocampus(+),Brain_Hypothalamus(+),Brain_Nucleus_accumbens_basal_ganglia(+),Brain_Spinal_cord_cervical_c-1(+),Breast_Mammary_Tissue(+),Cells_EBV-transformed_ly…
PRODH2	4-Hydroxyproline	Arginine and proline metabolism	19	rs3761097	0.2878	nonsynonymous_SNV(24.5)
PRODH	Proline	Arginine and proline metabolism	22	rs5747933	0.6829	nonsynonymous_SNV(6.194),Brain_Anterior_cingulate_cortex_BA24(+),Brain_Caudate_basal_ganglia(+),Brain_Frontal_Cortex_BA9(+),Lung(+),Nerve_Tibial(+),Skin_Not_Sun_Exposed_Suprapubic(+),Skin_Sun_Exposed_Lower_leg(+)
