# Supplementary material for: Genetic influences on human blood metabolites in the Japanese population
Source: iScience. 2022 Dec 6;26(1):105738. doi: 10.1016/j.isci.2022.105738 (PMC9792902; doi:10.1016/j.isci.2022.105738)
Supplement: Table S5. Comparison of the results of the current study with previous studies in the European populations, related to Figure 1 [file mmc6.xlsx]

## Sheet: Table S5
Table S5. Comparison of the results of the current study with previous studies in the European populations, Related to Figure 1
Frequency and effect size are based on the ALT allele. EAS.freq is frequency in the East Asian population (1KG Phase3). EUR.Freq is frequency in the European population (1KG Phase3).
CHR	POS	REF	ALT	SNP ID	Metabolite	Previous study		Ref (PMID)	Current study			EAS.freq	EUR.Freq
						Effect	p-value		Effect	SE	p-value
1	1065296	T	C	rs4072537	Phosphoric acid	0.0195	3e-13	33462484	0.0196	0.0255	0.4426	0.592857	0.701826
1	3107547	G	A	rs60330317	Glucose	0.0208	2e-10	33462484	0.0116	0.0228	0.6113	0.288776	0.189655
1	10690948	C	T	rs17035482	Creatinine	0.0339	3e-11	33462484	-0.0233	0.0283	0.4104	0.163265	0.163265
1	11856378	G	A	rs1801133	Homocysteine	0.1583	4e-104	23824729	0.0999	0.0213	2.66e-06	0.294898	0.366126
1	15873386	A	G	rs7515244	Creatinine	0.0209	3e-16	33462484	0.0221	0.0203	0.2775	0.6	0.298174
1	18811121	G	A	rs35259167	Creatinine	0.0269	9e-14	33462484	0.0103	0.0499	0.8366	0.0387755	0.123732
1	20915172	C	T	rs532545	Uridine	-0.0095	3.41e-08	24816252	-0.0942	0.0264	0.0003651	0.117347	0.301217
1	21034646	C	T	rs61778504	Phosphoric acid	0.0308	2e-10	33462484	-0.0315	0.0323	0.3299	0.0714286	0.0689655
1	21839690	T	C	rs975000	Phosphoric acid	0.0556	1e-93	33462484	0.0737	0.0215	0.00061	0.485714	0.27789
1	23700811	C	T	rs9887921	Creatinine	0.0314	6e-12	33462484	0.0094	0.0246	0.7027	0.176531	0.0638945
1	27001711	A	G	rs34175245	Creatinine	0.0297	4e-12	33462484	0.1064	0.1492	0.4757	0.0244898	0.0770791
1	45978675	T	C	rs4660306	Homocysteine	-0.0435	2e-09	23824729	0.0167	0.0391	0.6694	0.922449	0.69574
1	46990681	G	A	rs7542172	Erythritol	-0.0236	1.98e-12	24816252	0.0145	0.0228	0.5247	0.255102	0.194726
1	55493584	C	A	rs4609471	Linoleic acid	-0.253291	1.3e-12	27005778	0.0491	0.0401	0.2209	0.141837	0.211968
1	63086001	T	A	rs12239737	Linoleic acid	-0.100493	1.2e-12	27005778	0.0086	0.0302	0.7756	0.138776	0.299189
1	67390416	G	C	rs3008858	Creatinine	0.0161	3e-09	33462484	0.0346	0.0398	0.3849	0.879592	0.733266
1	76217169	G	A	rs4646961	Glycine	0.048	8e-19	30837465	0.0133	0.0552	0.8102	0.0204082	0.303245
1	88516267	A	G	rs10923016	Leucine	-0.0053	2.88e-09	24816252	0.0034	0.0213	0.8723	0.359184	0.40568
1	92236048	A	G	rs284191	Tryptophan	0.006	1.97e-09	24816252	-0.0176	0.027	0.5152	0.094898	0.391481
1	100800092	A	G	rs6676197	Creatinine	0.0143	2e-09	33462484	0.0082	0.0209	0.6936	0.386735	0.561866
1	113896872	T	A	rs11802885	Proline	0.0098	2.33e-08	24816252	0.0421	0.0231	0.06868	0.756122	0.378296
1	118154575	T	C	rs67224956	Glucose	0.0217	6e-11	33462484	0.0165	0.0298	0.5794	0.116327	0.167343
1	119952776	T	C	rs12141041	2-Hydroxyisovaleric acid	0.0253	1.77e-12	24816252	0.1051	0.0213	8.265e-07	0.454082	0.529412
1	120254506	A	G	rs561931	Glycine	0.033	8e-14	30837465	0.0394	0.0431	0.3603	0.92449	0.584178
1	120257576	A	G	rs477992	Serine	0.0243	3.17e-25	24816252	0.261	0.0428	1.113e-09	0.92551	0.68357
1	150958836	A	G	rs267733	Creatinine	0.03	4e-20	33462484	-0.1172	0.0511	0.02183	0.0265306	0.137931
1	154764715	C	T	rs12728678	Tyrosine	-0.0096	2.19e-08	24816252	0.0134	0.0273	0.6235	0.161224	0.205882
1	155095750	T	C	rs9330264	1,5-Anhydro-D-sorbitol	-6.02	2e-09	28588231	-0.051	0.202	0.8006	0.982653	0.643002
1	155151493	C	T	rs11264341	Phosphoric acid	0.02	2e-15	33462484	-0.013	0.0235	0.5799	0.694898	0.407708
1	159550605	C	T	rs12745083	Phosphoric acid	0.0956	1e-33	33462484	0.0655	0.0735	0.3725	0.0306122	0.020284
1	161841999	C	A	rs12022688	Methionine	-0.0929	7.95e-11	26068415	-0.0456	0.0211	0.03039	0.330612	0.0831643
1	200971049	G	A	rs35304341	Creatinine	0.035	7e-17	33462484	0.0996	0.1174	0.3964	0.00306122	0.0973631
1	207211326	C	T	rs11120093	Creatinine	0.0189	8e-15	33462484	-0.0049	0.0336	0.8831	0.166327	0.412779
1	207240289	A	G	rs2016939	Alanine	-0.053	5.51e-21	33414548	-0.0279	0.0323	0.3874	0.166327	0.421907
1	213646566	T	C	rs320485	Methionine	-0.0094	4.97e-08	24816252	-0.153	0.1203	0.2034	0.981633	0.829615
1	214176869	G	A	rs4282786	Glucose	0.0272	9e-22	33462484	0.0051	0.0226	0.8217	0.305102	0.26572
1	214744893	T	C	rs7535253	Creatinine	0.019	9e-11	33462484	0.0394	0.0212	0.06219	0.587755	0.795132
1	229672955	G	A	rs348330	Glucose	0.0193	1e-13	33462484	-0.0615	0.0271	0.02326	0.310204	0.641988
1	237048676	G	T	rs2275565	Homocysteine	0.0542	2e-10	23824729	0.0091	0.0254	0.7197	0.157143	0.198783
1	241713402	C	T	rs61825638	Kynurenine	0.1127	7.37e-27	33414548	0.1391	0.0276	4.65e-07	0.289796	0.247465
1	243501763	C	A	rs2802729	Creatinine	0.0046	2e-08	26831199	0.0432	0.0252	0.08689	0.319388	0.447262
2	11756260	T	C	rs7584842	Tryptophan	0.005	4.15e-08	24816252	-0.0102	0.0231	0.6605	0.289796	0.452333
2	11756260	T	C	rs7584842	Leucine	0.0051	1.89e-08	24816252	-0.0297	0.0232	0.1991	0.289796	0.452333
2	12104445	T	C	rs2255293	Creatinine	0.0177	2e-09	33462484	0.0096	0.0247	0.6978	0.793878	0.809331
2	15793014	G	T	rs807601	Creatinine	0.0064	7e-12	26831199	-0.0448	0.0262	0.08749	0.779592	0.325558
2	18686650	T	C	rs10856780	Creatinine	0.0194	2e-15	33462484	-0.0756	0.0393	0.0544	0.941837	0.610548
2	21142994	C	T	rs4296389	Linoleic acid	-0.081438	6.37e-10	27005778	0.0881	0.0282	0.001751	0.879592	0.292089
2	23179531	T	C	rs6737109	Leucine	-0.0051	1.45e-08	24816252	0.0346	0.0241	0.1513	0.211224	0.425963
2	27730940	T	C	rs1260326	3-Methyl-2-oxovaleric acid	-0.01	4.57e-09	24816252	-0.0727	0.0202	0.00032	0.519388	0.587221
2	27730940	T	C	rs1260326	Alanine	-0.0131	5.56e-14	24816252	-0.0262	0.0202	0.1945	0.519388	0.587221
2	27730940	T	C	rs1260326	Mannose	0.0439	1.3e-77	24816252	0.5379	0.0188	8.3e-181	0.519388	0.587221
2	27730940	T	C	rs1260326	Isoleucine	-0.06	1.14e-09	27898682	-0.0675	0.0202	0.000843	0.519388	0.587221
2	27730940	T	C	rs1260326	Asparagine	0.0618	2.89e-11	33414548	0.0533	0.0205	0.009191	0.519388	0.587221
2	27730940	T	C	rs1260326	Glutamine	0.065184	3.06e-10	27005778	-0.0075	0.0202	0.7128	0.519388	0.587221
2	27730940	T	C	rs1260326	Leucine	-0.077652	3.62e-14	27005778	-0.0813	0.0202	5.71e-05	0.519388	0.587221
2	27730940	T	C	rs1260326	Linoleic acid	-0.082178	1.28e-10	27005778	-0.0256	0.0202	0.2052	0.519388	0.587221
2	27730940	T	C	rs1260326	Lactic acid	-0.08	2e-47	26433129	-0.0696	0.0203	0.0006014	0.519388	0.587221
2	27730940	T	C	rs1260326	Serine	0.0851	2.48e-20	33414548	0.086	0.0202	2.071e-05	0.519388	0.587221
2	27730940	T	C	rs1260326	Pyruvic acid	-0.091199	4.77e-19	27005778	-0.1216	0.0202	1.811e-09	0.519388	0.587221
2	27730940	T	C	rs1260326	Threonine	0.1229	8.01e-40	33414548	0.1252	0.0201	4.951e-10	0.519388	0.587221
2	27741237	T	C	rs780094	Glucose	-0.001	4e-24	22581228	0.0703	0.0203	0.0005434	0.52449	0.587221
2	27741237	T	C	rs780094	Creatinine	0.0449	8e-75	33462484	0.0023	0.0202	0.9098	0.52449	0.587221
2	27741237	T	C	rs780094	Uric acid	-0.05	1e-09	19503597	-0.0468	0.0202	0.02021	0.52449	0.587221
2	27742603	T	C	rs780093	Histidine	0.0463	4.49e-15	33414548	-0.0033	0.0205	0.8736	0.520408	0.586207
2	28315770	T	C	rs13016086	Creatinine	0.0285	3e-14	33462484	-0.001	0.1954	0.9961	0	0.107505
2	43855150	A	C	rs78070307	Creatinine	0.0306	4e-13	33462484	0.062	0.0621	0.318	0.0295918	0.0679513
2	43855150	A	C	rs78070307	Glucose	0.0377	1e-17	33462484	0.0488	0.0627	0.4365	0.0295918	0.0679513
2	45188353	C	T	rs895636	Glucose	0.0213	4e-12	33462484	0.1124	0.0211	1.028e-07	0.429592	0.1643
2	65208074	G	A	rs10211524	2-Aminobutyric acid	0.0189	5.59e-16	24816252	0.2137	0.0255	5.159e-17	0.813265	0.441176
2	65220910	T	C	rs2160387	Alanine	-0.073186	9.04e-14	27005778	-0.0265	0.025	0.2908	0.782653	0.444219
2	65231806	A	T	rs2422358	Valine	0.085964	3.6e-16	27005778	0.0779	0.0291	0.007335	0.816327	0.464503
2	73743982	A	G	rs9309473	Creatinine	0.0499	4e-70	33462484	0.1823	0.2096	0.3845	0.00510204	0.217039
2	85481524	G	A	rs11684211	Phosphoric acid	0.0165	3e-10	33462484	-0.0179	0.0259	0.4889	0.260204	0.315416
2	121980465	C	T	rs4848698	Creatinine	0.0262	2e-16	33462484	0.0062	0.0214	0.7708	0.613265	0.807302
2	136381348	G	A	rs12465802	1,5-Anhydro-D-sorbitol	-0.0364	3.47e-29	24816252	0.2159	0.1295	0.09537	1	0.506085
2	137077233	C	T	rs35050898	Creatinine	0.0247	6e-10	33462484	-0.0083	0.0443	0.8519	0.0602041	0.110548
2	161265910	C	T	rs12692596	Glucose	0.018	3e-12	33462484	-0.0022	0.0219	0.9195	0.302041	0.359026
2	165508389	C	T	rs10184004	Glycine	0.036	2e-09	30837465	-0.0194	0.0361	0.5912	0.0969388	0.445233
2	169782880	A	T	rs569805	Glucose	0.101609	6.12e-25	27005778	-0.0612	0.0785	0.4353	0.977551	0.637931
2	170202833	T	G	rs3770636	Creatinine	0.094	5e-22	33462484	0.0348	0.0278	0.2112	0.181633	0.0182556
2	176978833	A	G	rs711818	Creatinine	0.0238	1e-18	33462484	0.003	0.025	0.9048	0.27551	0.235294
2	178143371	T	C	rs35955110	Creatinine	0.0257	2e-23	33462484	0.0332	0.021	0.113	0.552041	0.296146
2	183086648	C	G	rs6741055	Creatinine	0.0158	3e-11	33462484	0.0123	0.0213	0.563	0.437755	0.477688
2	191278341	G	A	rs6725814	Phosphoric acid	0.0176	6e-12	33462484	-0.0488	0.0304	0.1087	0.870408	0.605477
2	191723275	G	C	rs7587672	Glutamine	-0.0593	3.46e-19	33414548	0.0138	0.0204	0.4982	0.412245	0.236308
2	208197055	C	A	rs7570368	Glycine	-0.079897	8.84e-09	27005778	-0.0849	0.0256	0.0009263	0.228571	0.204868
2	211386484	G	A	rs1509820	Citrulline	0.0824	7.66e-20	33414548	0.0127	0.0208	0.5407	0.388776	0.494929
2	211540507	C	A	rs1047891	Glycine	0.485215	1e-300	27005778	1.0792	0.0249	1.18E-410	0.137755	0.301217
2	211540507	C	A	rs7422339	Homocysteine	0.0864	5e-27	23824729	0.0251	0.0306	0.4109	0.137755	0.301217
2	211543055	T	C	rs715	Serine	0.0223	2.69e-21	24816252	0.3447	0.0277	1.422e-35	0.15102	0.293103
2	211543055	T	C	rs715	Histidine	-0.0538	1.34e-17	33414548	-0.0863	0.0284	0.002382	0.15102	0.293103
2	211543055	T	C	rs715	Aspartic acid	-0.0698	3.36e-12	33414548	-0.0932	0.0281	0.0009194	0.15102	0.293103
2	211543055	T	C	rs715	Threonine	-0.0732	2.45e-13	33414548	-0.1517	0.028	6.123e-08	0.15102	0.293103
2	211543055	T	C	rs715	Acetylglycine	0.091	6.66e-58	24816252	0.3969	0.0288	3.356e-43	0.15102	0.293103
2	211616894	A	G	rs2216405	Creatinine	0.0407	2e-38	33462484	0.2403	0.0293	2.368e-16	0.135714	0.172414
2	214038302	A	G	rs10932472	Glycine	-0.104995	9.91e-09	27005778	0.0448	0.0505	0.3753	0.956122	0.911765
2	217682779	C	A	rs2712184	Creatinine	0.0053	1e-10	26831199	-0.0271	0.021	0.1961	0.533673	0.570994
2	219272294	G	T	rs921968	Ornithine	0.0594	8.12e-11	33414548	0.0098	0.0234	0.6756	0.722449	0.608519
2	220379560	C	G	rs3731909	Creatinine	0.0234	3e-21	33462484	-0.0215	0.0233	0.3551	0.764286	0.640974
2	228093883	A	C	rs6735596	Leucine	0.0052	1.15e-08	24816252	-0.0408	0.0329	0.2153	0.0520408	0.351927
2	230100791	C	T	rs1226988	Phosphoric acid	0.022	3e-12	33462484	0.01	0.0357	0.7797	0.930612	0.798174
2	232054897	G	C	rs55748426	Creatinine	0.0181	5e-10	33462484	-0.0249	0.0263	0.3451	0.123469	0.252535
2	234211048	G	A	rs6431270	Phosphoric acid	0.0205	2e-14	33462484	-0.012	0.0213	0.5746	0.471429	0.6714
3	13906850	G	A	rs6795744	Creatinine	0.006	3e-08	26831199	-0.0136	0.0393	0.73	0.0836735	0.157201
3	21062584	G	T	rs4306882	Tryptophan	-0.0057	2.52e-10	24816252	-0.0349	0.0257	0.1741	0.815306	0.62069
3	25404136	A	G	rs13325064	Phosphoric acid	0.018	5e-13	33462484	0.0237	0.0295	0.4221	0.85102	0.505071
3	38559215	A	G	rs17037804	Creatinine	0.0196	1e-12	33462484	-0.0309	0.0214	0.1493	0.30102	0.245436
3	49064110	A	G	rs11706052	Creatinine	0.0285	2e-13	33462484	0.0106	0.0523	0.8397	0.0479592	0.114604
3	52450043	A	G	rs13094687	Creatinine	0.0162	4e-10	33462484	-0.0169	0.0211	0.4225	0.382653	0.353955
3	100220307	A	G	rs4132537	Glucose	0.0167	3e-11	33462484	-0.0005	0.0216	0.9828	0.342857	0.463489
3	100767398	G	A	rs2713737	Leucine	-0.006	1.97e-09	24816252	-0.0346	0.0205	0.09028	0.520408	0.46856
3	121729899	A	G	rs11929195	Creatinine	0.0164	5e-11	33462484	0.0068	0.0247	0.7825	0.30102	0.6714
3	122003757	G	T	rs1801725	Phosphoric acid	0.0758	5e-93	33462484	-0.2055	0.0776	0.00808	0.0377551	0.144016
3	125910381	C	T	rs9862438	Glycine	0.058	1e-30	30837465	0.0891	0.0228	9.458e-05	0.306122	0.436105
3	131516788	G	A	rs73222317	Phosphoric acid	0.022	2e-09	33462484	0.0057	0.0254	0.823	0.170408	0.136917
3	131726722	G	A	rs7647029	Leucine	0.0053	1.02e-08	24816252	0.0159	0.0261	0.5441	0.252041	0.612576
3	135785469	G	A	rs10049233	Phosphoric acid	0.018	5e-10	33462484	0.0682	0.1024	0.5051	0.022449	0.216024
3	141853976	G	A	rs79513925	Creatinine	0.0292	9e-16	33462484	-0.0517	0.0581	0.3732	0.0306122	0.103448
3	144933520	C	T	rs1348656	Oleic acid	-0.0172	1.06e-08	24816252	0.0371	0.0304	0.2217	0.878571	0.802231
3	158241071	G	A	rs6441206	Lauric acid	0.0099	2.09e-08	24816252	0.025	0.021	0.2339	0.404082	0.448276
3	164807679	G	A	rs9825346	1,5-Anhydro-D-sorbitol	0.0154	8.18e-09	24816252	0.0362	0.0273	0.1847	0.829592	0.628803
3	170091902	C	T	rs9682041	Creatinine	0.0056	4e-08	26831199	0.0153	0.0443	0.7293	0.940816	0.87931
3	170560438	T	G	rs57740581	Glucose	0.039	1e-40	33462484	0.0122	0.0252	0.6294	0.176531	0.216024
3	185796785	G	A	rs4077189	Creatinine	0.0284	4e-12	33462484	0.0576	0.0604	0.3399	0.077551	0.112576
3	186435370	G	A	rs1050274	Creatinine	0.0237	2e-20	33462484	0.0045	0.0224	0.8408	0.337755	0.326572
3	186454180	A	C	rs5030062	Histidine	0.0493	1.4e-16	33414548	-0.077	0.0235	0.001038	0.284694	0.393509
3	186459927	T	C	rs710446	Phenylalanine	0.0468	5.86e-17	33414548	-0.0018	0.0227	0.936	0.294898	0.419878
3	187740523	T	C	rs6808574	Glucose	0.0197	1e-14	33462484	-0.0544	0.3287	0.8685	0.993878	0.604462
3	189809163	C	A	rs710580	Tryptophan	-0.005	3.57e-08	24816252	-0.0036	0.0324	0.9118	0.184694	0.387424
3	191855497	T	C	rs972459	Tryptophan	-0.005	1.97e-08	24816252	-0.0193	0.0209	0.3554	0.353061	0.412779
4	8512250	G	C	rs3103098	Asparagine	0.0102	8.4e-09	24816252	-0.0039	0.0225	0.863	0.445918	0.46146
4	9923004	G	T	rs734553	Uric acid	0.22	1e-41	19503597	0.147	0.1192	0.2176	0.984694	0.757606
4	9974638	A	G	rs1071988	Histidine	0.0097	1.78e-14	24816252	-0.081	0.118	0.4923	0.0122449	0.197769
4	10107439	C	T	rs35411989	Creatinine	0.0159	2e-11	33462484	-0.0204	0.0203	0.316	0.555102	0.525355
4	23736523	A	G	rs16874052	Creatinine	0.0356	9e-11	33462484	-0.0534	0.054	0.3236	0.0612245	0.0557809
4	40565469	C	A	rs6841429	Phosphoric acid	0.0195	3e-09	33462484	0.021	0.0266	0.4295	0.153061	0.181542
4	42365466	G	C	rs11722932	Creatinine	0.0176	5e-09	33462484	-0.0555	0.0683	0.4165	0.0255102	0.181542
4	45956180	A	T	rs4695138	Tryptophan	-0.0052	8e-09	24816252	0.0463	0.0508	0.3615	0.0142857	0.475659
4	69669183	T	C	rs10000284	Cotinine	0.346	7e-22	32157176	0.013	0.0443	0.7693	0.0908163	0.0983773
4	74990001	A	T	rs185567543	Phenylalanine	0.250306	1.84e-09	27005778	-0.2616	0.247	0.2895	0.00510204	0.0121704
4	77368847	G	A	rs17319721	Creatinine	0.0113	5e-35	26831199	0.0935	0.0373	0.0121	0.0867347	0.410751
4	88698345	C	T	rs2100889	Phosphoric acid	0.0183	2e-11	33462484	0.0079	0.0206	0.7021	0.42551	0.23428
4	89052323	G	T	rs2231142	Uric acid	0.14	1e-10	19503597	0.1611	0.0221	3.134e-13	0.289796	0.0943205
4	89203042	G	A	rs881561	Leucine	0.0059	4.68e-11	24816252	0.1024	0.0496	0.0389	0.0102041	0.413793
4	89203670	A	G	rs893971	2-Hydroxyisovaleric acid	0.0197	4.05e-08	24816252	0.0368	0.0501	0.4623	0.0102041	0.413793
4	89222827	C	T	rs7678928	Valine	0.0076	4.17e-11	24816252	0.1299	0.022	3.714e-09	0.372449	0.472617
4	89222827	C	T	rs7678928	Isoleucine	0.071916	1.09e-13	27005778	0.0874	0.0221	7.674e-05	0.372449	0.472617
4	89226422	T	C	rs1440581	3-Methyl-2-oxobutyric acid	0.0122	6.55e-09	24816252	0.151	0.0204	1.231e-13	0.541837	0.526369
4	89226422	T	C	rs1440581	3-Methyl-2-oxovaleric acid	0.014	1.21e-16	24816252	0.1152	0.0204	1.682e-08	0.541837	0.526369
4	89226422	T	C	rs1440581	2-Oxoisocaproic acid	0.0141	2.43e-10	24816252	0.1271	0.0204	4.568e-10	0.541837	0.526369
4	89226422	T	C	rs1440581	Alanine	-0.0332	2.81e-09	33414548	0.0091	0.0205	0.6568	0.541837	0.526369
4	89243818	C	T	rs10022462	2-Aminobutyric acid	-0.0117	4.55e-11	24816252	0.0119	0.0568	0.8333	0.0163265	0.43002
4	103640758	T	C	rs223502	Creatinine	0.0197	6e-14	33462484	-0.0317	0.0248	0.2019	0.2	0.267748
4	104257723	G	A	rs72668656	Creatinine	0.0197	3e-12	33462484	-0.0393	0.0255	0.1234	0.166327	0.226166
4	128342120	T	C	rs724950	Creatinine	0.0166	3e-12	33462484	-0.0008	0.0207	0.9703	0.370408	0.484787
4	139927828	C	G	rs7658095	Lysine	0.0678	1.1e-11	33414548	0.0874	0.0245	0.0003563	0.755102	0.728195
4	140134659	G	T	rs6820313	Leucine	0.0049	4.65e-08	24816252	-0.0102	0.0282	0.7181	0.755102	0.55071
4	144959327	C	T	rs10024263	Ornithine	-0.0633	6.55e-11	33414548	-0.0619	0.0674	0.3586	0.0357143	0.341785
4	149556752	G	A	rs17024841	Glucose	0.7	2e-08	34074324	-0.0021	0.0294	0.9422	0.156122	0.0446247
4	155484015	C	T	rs1800787	Phenylalanine	0.05	2.82e-13	33414548	-0.0067	0.0292	0.8187	0.22449	0.217039
4	156810755	C	T	rs17314234	Tryptophan	-0.1723	2.03e-30	33414548	-0.2576	0.0494	1.869e-07	0.0489796	0.102434
4	167390955	G	T	rs6820011	Leucine	-0.0051	1.18e-08	24816252	0.0273	0.0209	0.1905	0.621429	0.494929
4	178361051	C	A	rs4690522	Aspartic acid	-0.1721	1.06e-72	33414548	-0.1437	0.0245	4.612e-09	0.242857	0.339757
4	178362122	C	G	rs13106192	Asparagine	0.0563	3.87e-09	33414548	0.0004	0.025	0.9885	0.242857	0.339757
4	187148387	C	T	rs4253238	Phenylalanine	0.066371	1.64e-10	27005778	0.0056	0.0211	0.7905	0.683673	0.522312
4	187158034	G	A	rs3733402	Histidine	0.081302	9.14e-15	27005778	0.0012	0.0213	0.9551	0.684694	0.523327
4	187161048	G	A	rs71640034	Glycine	0.034	6e-10	30837465	0.004	0.0212	0.8505	0.684694	0.524341
4	187163614	C	T	rs4253272	Leucine	0.0307	6.91e-10	33414548	0.0153	0.0212	0.4704	0.683673	0.522312
5	1194030	G	A	rs11747993	Creatinine	0.0181	5e-11	33462484	-0.0104	0.0284	0.7147	0.205102	0.267748
5	14867948	T	C	rs2921604	Citric acid	0.097039	4.71e-24	27005778	0.1272	0.0215	3.513e-09	0.306122	0.451318
5	36646194	C	G	rs3776573	Phosphoric acid	0.0194	4e-11	33462484	0.071	0.034	0.03684	0.140816	0.190669
5	39430941	G	A	rs34209642	Creatinine	0.0413	4e-41	33462484	0.2181	0.1521	0.1515	0.0408163	0.166329
5	53394938	T	C	rs682103	Citrulline	0.0097	4.26e-08	24816252	-0.0103	0.022	0.6403	0.290816	0.30426
5	62700867	A	G	rs4615256	Tryptophan	-0.0049	4.99e-08	24816252	-0.0044	0.0219	0.839	0.730612	0.501014
5	68042186	A	G	rs35094860	Creatinine	0.0489	3e-31	33462484	0.0845	0.0455	0.06349	0.044898	0.0791075
5	74619639	C	T	rs79225634	Linoleic acid	0.096057	1.66e-13	27005778	0.0181	0.0211	0.3901	0.313265	0.369168
5	76439250	G	A	rs6885904	Glucose	0.0159	2e-10	33462484	0.0295	0.022	0.1805	0.421429	0.511156
5	83527862	T	C	rs1373962	Tryptophan	-0.005	2.71e-08	24816252	-0.0504	0.0257	0.05006	0.797959	0.407708
5	90226061	G	A	rs3105793	Glycine	0.028	4e-08	30837465	0.019	0.0208	0.3609	0.308163	0.279919
5	90243899	T	C	rs6891672	Methionine	-0.0648	3.32e-11	33414548	-0.042	0.0207	0.04228	0.716327	0.689655
5	95542726	C	A	rs13179048	Glucose	0.0008054	2e-10	22581228	-0.0214	0.0237	0.3676	0.381633	0.317444
5	131744574	T	C	rs1016988	Creatinine	0.0202	2e-11	33462484	0.032	0.0212	0.1309	0.319388	0.204868
5	131755477	G	T	rs4451042	Tryptophan	0.5353	5e-11	33437055	-0.2323	0.1218	0.0565	0.978571	0.945233
5	131757480	G	C	rs10900807	Glycine	-0.036	1e-09	30837465	-0.0526	0.0211	0.01282	0.329592	0.201826
5	143193326	G	A	rs1016522	Tryptophan	0.0058	1.59e-10	24816252	0.0019	0.0369	0.9595	0.927551	0.611562
5	154010041	G	A	rs4958379	Tryptophan	-0.005	2.18e-08	24816252	-0.0069	0.0219	0.7537	0.366327	0.419878
5	172348594	C	G	rs1559063	Tryptophan	-0.0052	7.82e-09	24816252	-0.0115	0.0339	0.7341	0.0857143	0.362069
5	176794191	G	A	rs12654812	Creatinine	0.0331	7e-40	33462484	0.0235	0.0221	0.2879	0.233673	0.349899
5	176794191	G	A	rs12654812	Phosphoric acid	0.0516	2e-86	33462484	-0.0473	0.022	0.03162	0.233673	0.349899
5	176841339	T	C	rs2545801	Glycine	0.042	7e-14	30837465	-0.0112	0.0214	0.5986	0.255102	0.766734
5	176841339	T	C	rs2545801	Histidine	0.076983	8.08e-11	27005778	0.0158	0.0215	0.4621	0.255102	0.766734
5	176842474	T	C	rs2731672	Phenylalanine	0.0614	1.07e-21	33414548	0.029	0.0219	0.1849	0.217347	0.769777
6	7247344	C	A	rs35742417	Glucose	0.0321	2e-23	33462484	0.0126	0.0913	0.89	0.0367347	0.160243
6	16288192	G	A	rs6459467	Hypoxanthine	0.0202	1.93e-16	24816252	0.063	0.0311	0.04316	0.87449	0.393509
6	18914211	A	C	rs912981	Phosphoric acid	0.0169	2e-11	33462484	-0.0225	0.0221	0.3084	0.667347	0.566937
6	20396149	G	T	rs79168752	Creatinine	0.0244	4e-10	33462484	-0.0042	0.0227	0.8552	0.370408	0.122718
6	20673880	T	C	rs7451008	Glucose	0.00642654	3e-14	31928498	0.0289	0.0206	0.1603	0.467347	0.280933
6	24224488	T	C	rs793842	Creatinine	0.0143	5e-09	33462484	-0.009	0.0205	0.6599	0.426531	0.602434
6	25823444	A	T	rs1183201	Uric acid	-0.06	3e-14	19503597	0.0718	0.0277	0.009577	0.816327	0.53854
6	25869371	G	C	rs548987	Homocysteine	0.0597	1e-08	23824729	0	0.0282	0.999	0.126531	0.117647
6	27341409	G	A	rs7759001	Creatinine	0.0051	2e-08	26831199	0.0057	0.0213	0.789	0.587755	0.761663
6	41670608	C	T	rs9369305	Creatinine	0.0189	1e-09	33462484	-0.0301	0.028	0.2818	0.227551	0.149087
6	43806609	G	A	rs881858	Creatinine	0.0081	4e-14	26831199	0.059	0.0315	0.06082	0.770408	0.693712
6	43806609	G	A	rs881858	Glucose	0.0188	3e-12	33462484	-0.0024	0.0316	0.9395	0.770408	0.693712
6	45545851	G	A	rs7740614	Leucine	-0.0049	4.75e-08	24816252	0.0132	0.025	0.5982	0.279592	0.516227
6	49382193	G	A	rs9369898	Homocysteine	0.0449	2e-10	23824729	-0.0092	0.0222	0.6773	0.458163	0.590264
6	52617731	C	G	rs2180314	Creatinine	0.0143	3e-09	33462484	0.0452	0.0226	0.04489	0.686735	0.58215
6	108774944	G	T	rs80053007	Phosphoric acid	0.0323	2e-13	33462484	-0.0863	0.2617	0.7415	0	0.104462
6	111492119	T	C	rs241768	Tyrosine	-0.0121	7.83e-14	24816252	-0.1717	0.022	6.652e-15	0.745918	0.654158
6	111554822	C	G	rs6901004	Tryptophan	0.0061	1.08e-11	24816252	0.0563	0.0206	0.006288	0.418367	0.457404
6	117250182	C	T	rs673055	Glucose	0.024	5e-14	33462484	-0.0155	0.021	0.4587	0.422449	0.226166
6	121786091	A	C	rs12196049	Phosphoric acid	0.019	2e-09	33462484	0.0056	0.0218	0.7983	0.285714	0.201826
6	125636350	A	G	rs6935961	Tryptophan	0.0056	3.75e-10	24816252	0.0116	0.0206	0.5736	0.381633	0.447262
6	131873703	T	C	rs2608920	Lysine	-0.0707	1.15e-10	33414548	-0.0499	0.0218	0.022	0.309184	0.228195
6	131918737	G	A	rs17060430	Creatinine	0.052	4e-13	33462484	-0.0042	0.0301	0.8902	0.167347	0.0344828
6	131924689	G	A	rs2248551	Ornithine	-0.0479	3e-10	26068415	-0.0387	0.0218	0.07569	0.297959	0.167343
6	131999582	G	A	rs3883882	Phosphoric acid	0.0661	8e-142	33462484	0.0415	0.0874	0.6352	0.966327	0.610548
6	134214525	C	G	rs12190287	Creatinine	0.0182	2e-13	33462484	0.0083	0.0218	0.7023	0.409184	0.388438
6	136235568	A	G	rs12208105	Phosphoric acid	0.0174	2e-11	33462484	0.0299	0.0216	0.1667	0.466327	0.411765
6	151948366	G	A	rs2046210	Phosphoric acid	0.021	5e-16	33462484	-0.0251	0.0226	0.267	0.364286	0.322515
6	153427265	G	A	rs9479509	Glucose	0.0199	5e-12	33462484	0.0378	0.0212	0.0746	0.584694	0.300203
6	154986664	G	A	rs9397738	Creatinine	0.0233	8e-12	33462484	-0.0663	0.0256	0.009687	0.808163	0.846856
6	160428561	T	A	rs10945649	3-Hydroxyisovaleric acid	0.0212	4.29e-09	24816252	-0.0958	0.123	0.4361	0.0295918	0.129817
6	160669081	A	G	rs316020	Phenylalanine	0.1833	2.77e-286	24816252	0.0474	0.0455	0.2968	0.959184	0.890467
6	160681393	A	G	rs3127573	Creatinine	0.0593	2e-64	33462484	-0.0309	0.0368	0.4013	0.094898	0.122718
6	160776017	C	A	rs543159	Glycine	0.035	4e-10	30837465	0.0211	0.0223	0.3444	0.285714	0.478702
7	1302136	C	T	rs62436674	Creatinine	0.03	1e-21	33462484	0.0042	0.0232	0.8548	0.609184	0.200811
7	14307031	A	G	rs38271	Tryptophan	0.0051	1.19e-08	24816252	-0.0469	0.127	0.712	0.987755	0.387424
7	15064309	G	T	rs2191349	Glucose	-0.021518	4e-12	25631608	0.056	0.0224	0.0124	0.686735	0.504057
7	20043654	T	C	rs38157	Phosphoric acid	0.0164	9e-11	33462484	-0.03	0.0256	0.2408	0.782653	0.446247
7	24095366	C	A	rs2042499	Creatinine	0.0052	4.88e-08	24816252	0.0043	0.0207	0.8344	0.465306	0.472617
7	32919927	T	A	rs3750082	Creatinine	0.0045	3e-08	26831199	0.026	0.0225	0.2468	0.343878	0.363083
7	41050856	A	G	rs73688224	Creatinine	0.0442	3e-10	33462484	-0.0168	0.0306	0.5833	0.178571	0.0212982
7	44223721	G	A	rs730497	Glucose	0.085909	2.63e-08	27005778	0.0773	0.0264	0.003465	0.177551	0.178499
7	48102911	C	T	rs2686796	Uridine	0.0094	1.89e-08	24816252	0.0093	0.0215	0.6643	0.477551	0.432049
7	50621588	A	G	rs10499696	Indoleacetic acid	-0.0255	9.22e-09	24816252	-0.2925	0.2127	0.1691	0.00612245	0.143002
7	50791579	T	C	rs6943153	Glucose	0.015368	2e-13	33402679	-0.0081	0.0225	0.7182	0.761224	0.706897
7	56079094	T	C	rs4947534	Serine	0.0183	1.96e-14	24816252	0.3188	0.0213	1.314e-50	0.716327	0.724138
7	56079094	T	C	rs4947534	Glycine	0.072	7e-34	30837465	0.1417	0.0217	7.19e-11	0.716327	0.724138
7	72983310	A	T	rs13232120	Alanine	0.0511	1.76e-09	33414548	0.0472	0.0331	0.1545	0.094898	0.116633
7	73043665	T	C	rs34430945	Glutamine	0.0712	1.43e-16	33414548	0.0642	0.029	0.02713	0.139796	0.115619
7	75671175	G	T	rs61303167	Creatinine	0.0209	5e-11	33462484	-0.012	0.022	0.586	0.262245	0.177485
7	77555005	G	C	rs848490	Creatinine	0.0073	8e-13	26831199	-0.0156	0.026	0.5491	0.852041	0.712982
7	89977760	A	G	rs42648	Homocysteine	-0.0395	2e-08	23824729	-0.03	0.0259	0.246	0.212245	0.576065
7	97490022	C	T	rs17345286	Asparagine	0.0775	5.34e-14	33414548	0.0762	0.0414	0.06556	0.913265	0.724138
7	100287495	C	G	rs221798	Glucose	0.0253	1e-10	33462484	0.0799	0.0547	0.1443	0.922449	0.887424
7	101663639	A	T	rs10279171	Phosphoric acid	0.0199	1e-10	33462484	-0.0591	0.1088	0.587	0.986735	0.798174
7	101949128	C	T	rs2960266	Creatinine	0.0155	4e-10	33462484	-0.0346	0.0235	0.1399	0.321429	0.383367
7	129357830	G	T	rs17556694	Creatinine	0.03	3e-09	33462484	-0.0099	0.0424	0.8146	0.0540816	0.0659229
7	141797564	T	C	rs11976181	1,5-Anhydro-D-sorbitol	-9.96	2e-23	28588231	-0.2042	0.0371	3.847e-08	0.857143	0.827586
7	151404453	A	G	rs2727562	Creatinine	0.0246	8e-20	33462484	-0.012	0.0239	0.6144	0.752041	0.252535
7	155665303	G	T	rs73488277	Creatinine	0.0254	5e-13	33462484	0.0334	0.038	0.3795	0.109184	0.125761
7	156258568	G	T	rs6459680	Creatinine	0.0055	1e-09	26831199	0.0153	0.0208	0.463	0.629592	0.751521
8	8176554	C	T	rs12549973	Phosphoric acid	0.0184	4e-11	33462484	0.0049	0.0207	0.8122	0.538776	0.249493
8	9177732	T	G	rs983309	Creatinine	0.0248	2e-11	33462484	-0.1029	0.1025	0.3155	0.987755	0.902637
8	9177732	T	G	rs983309	Glucose	0.026715	4e-09	33402679	-0.1835	0.1034	0.07617	0.987755	0.902637
8	9181395	A	G	rs2169387	Acetoacetic acid	0.08563	3.61e-08	27005778	0.2665	0.1056	0.01166	0.987755	0.914807
8	9183358	A	G	rs9987289	Lactic acid	-0.06	2e-09	26433129	0.2954	0.1051	0.004936	0.987755	0.924949
8	9183358	A	G	rs9987289	Glycine	-0.124	2e-49	30837465	-0.2478	0.1046	0.01784	0.987755	0.924949
8	10579523	C	A	rs60837490	Citrulline	0.1325	4.32e-14	33414548	0.0306	0.0391	0.4337	0.0234694	0.0851927
8	11359638	G	T	rs1600249	Creatinine	0.019	1e-11	33462484	0.0067	0.0217	0.7559	0.691837	0.216024
8	17372697	G	A	rs13281892	Glutamine	0.0473	2.2e-14	33414548	-0.0046	0.0209	0.8248	0.584694	0.666329
8	17375959	G	A	rs2517237	Lysine	-0.0977	1.56e-17	33414548	-0.0644	0.0245	0.00865	0.841837	0.798174
8	22480519	G	A	rs11780207	Creatinine	0.0184	2e-13	33462484	-0.0135	0.0277	0.6248	0.179592	0.360041
8	23751151	C	T	rs10109414	Creatinine	0.0075	4e-16	26831199	0.0071	0.0242	0.7701	0.295918	0.427992
8	39806267	C	T	rs10085935	Kynurenine	-0.0887	1.6e-21	33414548	-0.0964	0.0212	5.629e-06	0.542857	0.374239
8	49987965	A	C	rs7005693	Lysine	0.1107	1.32e-33	33414548	0.0777	0.0333	0.0197	0.782653	0.544625
8	67360725	C	T	rs1030420	2-Deoxytetronic acid	-0.0221	1.02e-11	24816252	-0.1667	0.0299	2.358e-08	0.156122	0.193712
8	72506454	G	A	rs1345976	Phosphoric acid	0.0255	3e-10	33462484	0.0115	0.0324	0.7234	0.179592	0.0993915
8	74876293	A	T	rs72661853	Threonine	0.1039	6.46e-25	33414548	0.0908	0.0283	0.001315	0.191837	0.264706
8	87544174	G	A	rs10087788	Creatinine	0.0182	5e-11	33462484	-0.004	0.0221	0.8547	0.482653	0.732252
8	110753672	C	T	rs7463805	Tryptophan	-0.0053	4.6e-09	24816252	0.0092	0.0205	0.6526	0.521429	0.536511
8	118185733	A	G	rs11558471	Glucose	-0.021848	4e-11	33402679	-0.0708	0.0208	0.0006571	0.463265	0.293103
8	126500031	C	G	8:126500031_C/G	Tyrosine	0.091	8.82e-09	29481666	0.0005	0.0261	0.985	0.140816	0.404665
8	126500031	C	G	rs28601761	Glycine	0.063	8e-30	30837465	0.0013	0.0262	0.9617	0.140816	0.404665
8	126500031	C	G	rs28601761	Serine	0.0745	4.17e-15	33414548	-0.0072	0.0261	0.7815	0.140816	0.404665
8	126507389	C	A	rs2954038	Creatinine	0.026	2e-23	33462484	-0.0072	0.0223	0.7454	0.732653	0.672414
8	129950844	C	T	rs7017252	Phosphoric acid	0.016	4e-10	33462484	0.0329	0.052	0.5272	0.05	0.382353
8	145155408	C	T	rs12550729	Pyroglutamic acid	0.0637	5.97e-110	24816252	0.4108	0.1611	0.01077	0.99898	0.911765
8	145510507	A	G	rs4977200	Glucose	0.0152	4e-09	33462484	-0.0172	0.0218	0.4283	0.478571	0.628803
8	145742879	T	C	rs2306386	Alanine	-0.0322	6.63e-09	33414548	-0.033	0.0214	0.1237	0.526531	0.489858
9	1821338	G	C	rs12684930	Cotinine	0.203	2e-08	32157176	0.0169	0.0262	0.5191	0.392857	0.0933063
9	4289050	C	A	rs7034200	Glucose	0.016883	7e-09	33402679	0.035	0.0206	0.08932	0.468367	0.520284
9	4290085	G	C	rs4237150	Alanine	0.0316	2.6e-08	33414548	-0.0078	0.0205	0.7031	0.458163	0.447262
9	6566110	G	C	rs188353525	Glycine	0.468363	1.08e-15	27005778	-0.7109	0.437	0.1038	0	0.00507099
9	8424378	G	T	rs12003835	Glycine	0.151422	8e-09	31070104	0.0747	0.1387	0.59	0.0112245	0.0314402
9	12298496	A	T	rs7036192	2-Oxoglutaric acid	-0.0835	3.5e-08	24816252	0.063	0.0571	0.2699	0.0234694	0.0638945
9	14020436	C	A	rs10115804	Phosphoric acid	0.0176	2e-10	33462484	0.045	0.0238	0.05809	0.505102	0.711968
9	18623771	C	G	rs1412673	Phosphoric acid	0.0171	4e-09	33462484	-0.0033	0.0213	0.8778	0.496939	0.24645
9	22137685	T	G	rs7018475	Glucose	0.0223	4e-15	33462484	0.0338	0.0216	0.1178	0.403061	0.268763
9	34107505	C	T	rs11557154	Creatinine	0.023	1e-10	33462484	0.0113	0.0208	0.5864	0.603061	0.134888
9	71439349	C	T	rs10869365	Phosphoric acid	0.0221	6e-16	33462484	0.0131	0.0205	0.5223	0.389796	0.286004
9	71439349	C	T	rs10869365	Creatinine	0.0311	1e-32	33462484	-0.0206	0.0206	0.3169	0.389796	0.286004
9	82645562	G	A	rs10120252	1,6-Anhydroglucose	-0.0484	3.03e-08	24816252	0.1282	0.1991	0.5197	0.990816	0.831643
9	85175793	G	T	rs868395	Citric acid	0.0101	2.03e-08	24816252	-0.0078	0.0251	0.7557	0.8	0.661258
9	87226088	C	T	rs1020120	Histidine	0.242898	3e-09	29545352	-0.0273	0.0218	0.212	0.538776	0.540568
9	92264395	C	T	rs78343805	Creatinine	0.0382	2e-09	33462484	0.0168	0.0278	0.545	0.137755	0.0294118
9	129294471	A	G	rs10739679	Phosphoric acid	0.0178	8e-12	33462484	0.0042	0.0215	0.844	0.676531	0.647059
9	131572027	G	A	rs15676	Indolelactic acid	0.0191	1.33e-12	24816252	0.1402	0.0208	1.465e-11	0.640816	0.71501
9	133324400	A	G	rs11243372	Citrulline	-0.0972	3.25e-26	33414548	-0.0443	0.0207	0.03257	0.557143	0.467546
9	136137106	G	A	rs687289	Ornithine	-0.0624	5.84e-11	33414548	-0.0458	0.0202	0.02336	0.385714	0.368154
9	136143442	A	G	rs612169	Citrulline	-0.0528	3.85e-08	33414548	-0.0139	0.0202	0.4907	0.382653	0.366126
9	136146077	T	G	rs676996	Glycine	-0.04	4e-15	30837465	-0.029	0.0203	0.1524	0.383673	0.369168
9	136149399	G	A	rs507666	Creatinine	0.0224	6e-13	33462484	-0.0313	0.0222	0.1592	0.190816	0.185598
9	136149399	G	A	rs507666	Glucose	0.0302	1e-20	33462484	0.0495	0.0224	0.02693	0.190816	0.185598
9	136155000	C	T	rs635634	Histidine	-0.0493	3.93e-11	33414548	0.0145	0.0224	0.519	0.186735	0.184584
9	139089679	G	A	rs7860634	Creatinine	0.0143	3e-09	33462484	-0.0003	0.0243	0.9898	0.330612	0.544625
9	139239585	T	C	rs28641468	Glucose	0.0239	1e-16	33462484	0.128	0.0337	0.0001474	0.955102	0.755578
9	140119884	A	G	rs6606567	Creatinine	0.0188	2e-09	33462484	0.097	0.0505	0.05456	0.909184	0.825558
10	8088654	G	C	rs263424	Phosphoric acid	0.0233	1e-13	33462484	-0.1517	0.062	0.01432	0.97551	0.756592
10	9328651	C	T	rs10491003	Phosphoric acid	0.0406	3e-21	33462484	0.0793	0.1455	0.5856	0.0367347	0.100406
10	12146858	C	A	rs9424148	2-Aminoadipic acid	0.0979	3.59e-12	33414548	0.1224	0.0274	7.695e-06	0.765306	0.790061
10	12253597	G	A	rs12221133	Glucose	0.026	6e-19	33462484	0.0017	0.0209	0.9364	0.531633	0.259635
10	17156151	A	G	rs1801222	Homocysteine	-0.0453	8e-10	23824729	-0.0308	0.0298	0.3006	0.845918	0.708925
10	24845525	T	A	rs16924894	Kynurenine	0.0814	2.33e-08	24816252	0.022	0.0528	0.6772	0.0540816	0.0233266
10	52550158	A	G	rs10821826	Creatinine	0.0279	6e-17	33462484	-0.0055	0.1229	0.9646	0.965306	0.838742
10	54568664	G	A	rs6480970	Tryptophan	-0.0049	4.29e-08	24816252	0.041	0.0212	0.05264	0.663265	0.635903
10	61413353	A	G	rs12356193	Uric acid	-0.08	1e-08	19503597	0.3393	0.266	0.2021	0.00102041	0.172414
10	64927823	C	G	rs1935	Tyrosine	0.0337	2.86e-09	33414548	0.0655	0.0206	0.001446	0.357143	0.485801
10	65315433	T	C	rs10740134	Glycine	-0.038	1e-12	30837465	-0.002	0.0208	0.9239	0.442857	0.482759
10	69960198	T	C	rs12358805	Creatinine	0.0166	1e-11	33462484	0.0066	0.0209	0.7511	0.359184	0.611562
10	90327653	T	C	rs2576164	Creatinine	0.0153	3e-10	33462484	-0.0037	0.021	0.8616	0.538776	0.40568
10	94832128	G	A	rs11812460	Creatinine	0.018	4e-11	33462484	-0.0035	0.0224	0.8757	0.780612	0.291075
10	97426086	A	G	rs10882649	Proline	0.0544	5.93e-09	33414548	0.1048	0.0497	0.03496	0.0336735	0.288032
10	97631492	T	A	rs1935815	Citrulline	0.0111	1.55e-10	24816252	0.1311	0.0499	0.008583	0.0326531	0.290061
10	99359412	C	T	rs7078003	Glutamine	0.07852	4.88e-11	27005778	0.105	0.0453	0.0205	0.0326531	0.156187
10	101964536	C	A	rs17886182	Phosphoric acid	0.0447	1e-10	33462484	-0.2068	0.0728	0.004481	0.0265306	0.0334686
10	102075479	G	A	rs603424	Margaric acid	0.0292	1.56e-14	24816252	0.1129	0.0625	0.07081	0.0683673	0.197769
10	102075479	G	A	rs603424	Palmitoleic acid	-0.0367	1.31e-14	24816252	-0.1121	0.0623	0.07219	0.0683673	0.197769
10	104573017	G	T	rs284859	Creatinine	0.0265	3e-17	33462484	-0.0213	0.0236	0.3673	0.126531	0.190669
10	112008631	G	A	rs72830456	Creatinine	0.0284	3e-09	33462484	0.0402	0.0221	0.06844	0.280612	0.0649087
10	113048321	C	T	rs10885123	Glucose	0.0385	2e-27	33462484	-0.055	0.0447	0.2188	0.0438776	0.119675
10	114756041	A	T	rs4506565	Glucose	-0.018546	2e-09	33402679	0.0849	0.053	0.1096	0.0234694	0.346856
10	131427661	G	T	rs4751107	Creatinine	0.0166	5e-10	33462484	0.024	0.0397	0.5464	0.0397959	0.0397959
11	2172830	A	C	rs7948458	Creatinine	0.0253	5e-17	33462484	0.0202	0.0202	0.3184	0.507143	0.768763
11	2181073	G	A	rs3842752	Glucose	0.0262	2e-18	33462484	0.0494	0.0586	0.3989	0.0489796	0.216024
11	2691471	A	G	rs231362	Glucose	0.0177	2e-12	33462484	0.0512	0.0359	0.1532	0.882653	0.502028
11	2794392	G	A	rs233438	Creatinine	0.0272	1e-18	33462484	0.0071	0.0289	0.8059	0.790816	0.819473
11	5577696	G	A	rs7121082	Creatinine	0.0221	2e-12	33462484	0.0573	0.0286	0.04491	0.831633	0.204868
11	8255408	C	A	rs2168101	Alanine	-0.0353	3.49e-08	33414548	-0.0633	0.0272	0.01983	0.27551	0.294118
11	8255408	C	A	rs2168101	Glutamine	-0.0422	1.87e-10	33414548	-0.0803	0.0272	0.003142	0.27551	0.294118
11	13498641	T	C	rs10766084	Phosphoric acid	0.0219	1e-14	33462484	-0.0422	0.0234	0.07124	0.305102	0.716024
11	17030660	T	G	rs4757489	Creatinine	0.0154	9e-10	33462484	0.1338	0.0539	0.01305	0.967347	0.614604
11	18325146	C	T	rs2403254	2-Hydroxyisovaleric acid	-0.0409	1.26e-30	24816252	-0.2197	0.0206	1.615e-26	0.595918	0.535497
11	30749090	T	C	rs963837	Creatinine	-0.0078	6e-18	26831199	-0.0239	0.021	0.2556	0.355102	0.485801
11	30749090	T	C	rs963837	Phosphoric acid	0.0169	2e-11	33462484	-0.0475	0.021	0.02343	0.355102	0.485801
11	45873091	A	C	rs11605924	Glucose	-0.015	1e-14	20081858	-0.0408	0.0265	0.1244	0.262245	0.491886
11	47336320	A	T	rs7944584	Glucose	-0.021	2e-18	20081858	-0.1414	0.0934	0.1301	0.0234694	0.273834
11	57270509	T	G	rs2649667	Phenylalanine	0.0388	6.05e-10	33414548	0.0098	0.0284	0.7306	0.902041	0.768763
11	61565908	T	C	rs174541	Linoleic acid	0.03743	4.63e-33	29652918	0.0309	0.0209	0.1386	0.564286	0.371197
11	61570783	T	C	rs174547	Oleic acid	0.00813	6.66e-11	29652918	0.0061	0.0209	0.7688	0.562245	0.34787
11	61571478	T	C	rs174550	Glucose	-0.001	2e-09	22581228	-0.0351	0.021	0.09398	0.562245	0.34787
11	62176943	A	G	rs3017098	Asparagine	-0.0107	1.48e-09	24816252	0.0078	0.0228	0.7304	0.405102	0.448276
11	64331462	A	G	rs17300741	Uric acid	-0.06	7e-14	19503597	0.1442	0.0494	0.003498	0.0673469	0.535497
11	65552154	C	T	rs948493	Creatinine	0.0265	5e-26	33462484	0.0378	0.0267	0.1569	0.239796	0.346856
11	65623739	A	G	rs11227332	Phosphoric acid	0.0195	9e-10	33462484	0.0341	0.0435	0.4335	0.0571429	0.190669
11	67375184	T	G	rs7948073	Acetylglycine	0.0256	4.6e-09	24816252	0.0466	0.0272	0.08619	0.196939	0.419878
11	68843715	G	A	rs113966765	Creatinine	0.0425	2e-11	33462484	-0.0055	0.3492	0.9875	0	0.035497
11	72432985	G	A	rs11603334	Glucose	0.001755	2e-14	22581228	-0.0632	0.0492	0.1997	0.0816327	0.149087
11	80936250	T	C	rs12576623	Taurine	0.729411	1e-12	33283231	-0.0113	0.0304	0.709	0.133673	0.0618661
11	87901236	G	A	rs302650	Phosphoric acid	0.016	2e-10	33462484	0.0289	0.0231	0.2094	0.313265	0.459432
11	88476191	A	G	rs1871053	Leucine	0.005	2.4e-08	24816252	0.0066	0.0205	0.7488	0.67449	0.548682
11	89148372	C	T	rs7130284	Homocysteine	0.1242	2e-20	23824729	-0.0024	0.0258	0.9253	0.160204	0.0791075
11	92708710	C	G	rs10830963	Glucose	-0.0014	4e-105	22581228	0.049	0.0211	0.02027	0.42551	0.290061
11	95320986	G	A	rs11021233	Phosphoric acid	0.0206	2e-09	33462484	0.0158	0.0358	0.6596	0.153061	0.148073
11	114032484	C	T	rs665731	Creatinine	0.0182	3e-09	33462484	-0.0354	0.0437	0.4174	0.0826531	0.168357
11	116623213	TA	T	11:116623213_TA/T	Isoleucine	0.155	5.45e-14	29481666	-0.0271	0.0203	0.1813	0.638776	0.819473
11	116648917	G	C	rs964184	Alanine	0.0477	4.81e-09	33414548	0.0158	0.0231	0.4951	0.759184	0.837728
11	116648917	G	C	rs964184	Leucine	0.0635	3.11e-18	33414548	-0.0031	0.0232	0.8921	0.759184	0.837728
11	116648917	G	C	rs964184	Valine	0.0736	2.57e-19	33414548	-0.0076	0.0232	0.7423	0.759184	0.837728
11	116648917	G	C	rs964184	Acetoacetic acid	-0.096027	6.71e-11	27005778	-0.0785	0.0236	0.0008589	0.759184	0.837728
11	116648917	G	C	rs964184	Lactic acid	-0.1613	3.79e-13	22156771	0.0132	0.0233	0.5716	0.759184	0.837728
11	116648917	G	C	rs964184	Linoleic acid	0.1752	6.7e-15	22156771	-0.0541	0.0232	0.01939	0.759184	0.837728
11	116654435	C	T	rs603446	Tryptophan	0.0051	1.38e-08	24816252	0.0073	0.0242	0.7631	0.328571	0.418864
11	121632466	G	A	rs7106615	Creatinine	0.0189	5e-11	33462484	0.0042	0.0309	0.8917	0.915306	0.764706
12	351323	C	T	rs515639	Creatinine	0.0277	1e-14	33462484	-0.0379	0.0256	0.138	0.329592	0.153144
12	3332285	T	C	rs41423644	Creatinine	0.0405	5e-19	33462484	-0.0369	0.0616	0.5495	0.0204082	0.0943205
12	4606168	T	A	rs2970818	Phosphoric acid	0.1396	2e-254	33462484	0.4227	0.3686	0.2515	0.0193878	0.0730223
12	7133041	T	G	rs112198768	Linoleic acid	0.06239	6.08e-23	29652918	-0.1464	0.363	0.6868	0.00816327	0.0578093
12	7136311	G	A	rs73264683	Oleic acid	-0.0298	5.45e-43	29652918	-0.0501	0.1052	0.6342	0.0357143	0.0851927
12	12129961	T	C	rs11054575	Phosphoric acid	0.0402	2e-23	33462484	-0.0234	0.037	0.5279	0.110204	0.0811359
12	15351588	G	A	rs35958131	Creatinine	0.0326	1e-13	33462484	-0.0516	0.0242	0.03286	0.239796	0.0649087
12	20098878	A	C	rs7296986	Pyruvic acid	0.058867	1.49e-08	27005778	-0.0378	0.0214	0.07714	0.655102	0.486815
12	21331549	T	C	rs4149056	Isoleucine	-0.3	6.0E-328	24816252	-0.0138	0.0284	0.6284	0.12449	0.160243
12	47109387	C	T	rs12297321	Glycine	0.048	7e-13	30837465	0.0914	0.0301	0.002426	0.152041	0.141988
12	47185518	C	T	rs17602430	Glutamine	0.1217	7.17e-27	33414548	0.0596	0.0455	0.1904	0.0438776	0.0801217
12	47194757	T	A	rs17666239	Tyrosine	0.0794	1.65e-12	33414548	0.0701	0.0452	0.1211	0.0438776	0.0801217
12	47194757	T	A	rs17666239	Proline	0.1129	1.79e-10	33414548	0.038	0.0453	0.4013	0.0438776	0.0801217
12	47201814	A	G	rs4554975	Alanine	-0.0573	1.65e-23	33414548	-0.0326	0.0206	0.1139	0.464286	0.570994
12	47217514	G	A	rs4587804	Ornithine	-0.066	3.04e-12	33414548	-0.0364	0.0212	0.08587	0.343878	0.617647
12	47240162	T	C	rs2465216	Threonine	0.0768	2.42e-15	33414548	0.0519	0.0223	0.01999	0.32551	0.322515
12	50267335	C	T	rs836968	Creatinine	0.0162	2e-09	33462484	0.0019	0.0208	0.926	0.536735	0.27789
12	56860073	C	T	rs7298123	Isoleucine	-0.0348	1.24e-08	33414548	-0.0476	0.0337	0.1582	0.905102	0.76572
12	56863770	G	C	rs2657880	Lysine	0.0728	8.75e-10	33414548	0.1538	0.0347	9.266e-06	0.0846939	0.211968
12	56865338	A	G	rs2657879	Glutamine	-0.015	6.15e-18	24816252	-0.1716	0.0347	7.817e-07	0.0846939	0.211968
12	56865338	A	G	rs2657879	Threonine	0.0917	6.96e-15	33414548	0.1519	0.0346	1.132e-05	0.0846939	0.211968
12	56866334	T	A	12:56866334_T/A	Tyrosine	-0.136	1.39e-11	29481666	0.1197	0.0347	0.0005605	0.0846939	0.211968
12	56866334	T	A	rs2638314	Glycine	0.042	2e-08	30837465	0.0384	0.0348	0.2689	0.0846939	0.211968
12	56866334	T	A	rs2638314	Alanine	0.075752	3.3e-09	27005778	0.1106	0.0347	0.001414	0.0846939	0.211968
12	57809456	C	T	rs1106766	Creatinine	0.0061	2e-09	26831199	-0.0698	0.0382	0.06748	0.0795918	0.193712
12	82153090	C	T	rs11115002	Creatinine	0.0167	2e-09	33462484	0.0789	0.0431	0.06703	0.0459184	0.274848
12	96314795	C	A	rs7954638	Histidine	-0.081992	7.25e-15	27005778	0.0096	0.0386	0.8044	0.922449	0.493915
12	102220783	C	G	rs7964859	Aspartic acid	-0.1229	2.31e-33	33414548	-0.0759	0.0215	0.0004238	0.577551	0.275862
12	103244013	G	T	rs869916	Phenylalanine	-0.0783	3.53e-44	33414548	-0.2189	0.0345	2.296e-10	0.0806122	0.579108
12	108986112	G	C	rs10861953	Phosphoric acid	0.0226	2e-12	33462484	0.0152	0.0255	0.551	0.257143	0.173428
12	111716376	C	T	rs1265566	Phosphoric acid	0.0186	3e-12	33462484	-0.0011	0.0225	0.9602	0.661224	0.684584
12	112007756	C	T	rs653178	Kynurenine	-0.1075	8.42e-33	33414548	0.0859	0.1541	0.5772	0.996939	0.535497
12	121405126	C	A	rs2251468	Homocysteine	0.0512	1e-12	23824729	-0.0299	0.0214	0.1615	0.603061	0.640974
12	121424574	G	A	rs2393775	Tyrosine	-0.0375	1.42e-10	33414548	-0.068	0.0202	0.0007474	0.615306	0.584178
12	122397476	T	C	rs493519	2-Hydroxyisobutyric acid	0.0358	1.32e-18	24816252	0.2619	0.0297	1.027e-18	0.863265	0.872211
12	125585692	C	A	rs60983647	Glucose	0.0312	2e-09	33462484	0.0645	0.0724	0.3731	0.00918367	0.0466531
12	131525053	C	T	rs3847687	Phosphoric acid	0.0185	1e-13	33462484	0.0501	0.0297	0.09219	0.183673	0.43002
13	19596767	G	A	rs9511152	Tryptophan	-0.005	2.99e-08	24816252	0.0155	0.0258	0.5493	0.819388	0.548682
13	26776999	A	G	rs34584161	Glucose	0.0234	2e-15	33462484	0.046	0.021	0.0286	0.410204	0.233266
13	27757375	C	T	rs7999846	Creatinine	0.0302	2e-11	33462484	-0.0012	0.0519	0.9817	0.0571429	0.0740365
13	28491198	G	A	rs2293941	Glucose	0.0005991	5e-10	22581228	0.0375	0.0207	0.06995	0.452041	0.229209
13	33509030	G	T	rs7324259	Phosphoric acid	0.0256	4e-12	33462484	0.0495	0.0254	0.05109	0.277551	0.124746
13	33566165	A	G	rs7984515	Glucose	0.0271	4e-18	33462484	-0.0193	0.0434	0.6563	0.0897959	0.212982
13	35112824	T	C	rs9541214	Leucine	0.005	3.4e-08	24816252	-0.0178	0.0266	0.5026	0.215306	0.327586
13	48459901	C	T	rs4941615	2-Oxoisocaproic acid	0.0133	4.54e-08	24816252	0.0046	0.0245	0.8511	0.222449	0.24645
13	48640749	C	G	rs2104480	Creatinine	0.0238	6e-18	33462484	0.0478	0.0212	0.02422	0.583673	0.727181
13	50349898	G	A	rs78844280	Creatinine	0.0549	2e-11	33462484	-0.1763	0.2293	0.4421	0.00714286	0.0283976
13	51387024	C	A	rs11617827	Phosphoric acid	0.0149	4e-09	33462484	-0.0321	0.0204	0.1153	0.431633	0.579108
13	57944356	A	G	rs9563502	Lauric acid	0.01	2.56e-08	24816252	-0.0438	0.0206	0.03339	0.577551	0.30426
13	74125798	G	A	rs1887646	Creatinine	0.0148	6e-10	33462484	-0.0062	0.0284	0.8284	0.132653	0.481744
13	104520138	G	C	rs9514191	Glycine	0.034	3e-08	30837465	-0.004	0.0494	0.9356	0.0744898	0.31643
14	21515620	A	G	rs35291299	Histidine	0.0633	1.05e-12	33414548	0.0475	0.0611	0.4369	0.05	0.10142
14	73317877	C	T	rs11158984	Creatinine	0.0163	4e-09	33462484	0.0016	0.0209	0.9389	0.459184	0.305274
14	90048612	G	A	rs243202	Glucose	0.0242	1e-09	33462484	-0.0191	0.0213	0.3714	0.617347	0.872211
14	91473271	G	A	rs8005489	Phosphoric acid	0.0238	2e-11	33462484	0.0086	0.0235	0.7143	0.343878	0.165314
14	93775073	T	C	rs11160112	2-Hydroxyisobutyric acid	0.0146	2.34e-08	24816252	-0.0102	0.0214	0.6351	0.388776	0.298174
14	100769367	C	A	rs1059263	Lysine	-0.0667	3.44e-11	33414548	-0.0137	0.0223	0.5394	0.535714	0.313387
14	104008420	G	A	rs58101275	Isoleucine	-0.09	2.8e-08	27898682	-0.0053	0.0313	0.8666	0.110204	0.232252
14	104575130	C	T	rs12587599	Asparagine	0.4851	9.64e-295	33414548	0.3411	0.0327	1.559e-25	0.119388	0.143002
15	25158051	G	A	rs11635023	2-Hydroxyisobutyric acid	-0.0152	4.25e-08	24816252	0.0675	0.0247	0.006371	0.329592	0.527383
15	41392134	C	G	rs476633	Creatinine	-0.0051	9e-09	26831199	0.005	0.0243	0.8384	0.285714	0.445233
15	45698793	T	G	rs2467853	Creatinine	-0.0126	1e-42	26831199	0.0689	0.045	0.1256	0.892857	0.408722
15	51379536	G	A	rs11070834	Phosphoric acid	0.0224	2e-14	33462484	0.0243	0.0213	0.2538	0.453061	0.219067
15	53880804	T	C	rs16966245	Creatinine	0.0247	4e-24	33462484	-0.0007	0.0234	0.9756	0.186735	0.397566
15	57729289	G	C	rs4774940	Creatinine	0.0164	1e-10	33462484	0.0214	0.0247	0.3865	0.272449	0.306288
15	58467095	G	A	rs2280195	Glycine	0.028	3e-09	30837465	0.0245	0.0256	0.3372	0.22449	0.392495
15	58678512	C	T	15:58678512_C/T_exm-rs10468017	Alanine	-0.093	1.49e-08	29481666	-0.0412	0.0248	0.09614	0.193878	0.282961
15	58723675	C	T	rs1800588	Linoleic acid	0.129233	7.41e-19	27005778	0.0461	0.0205	0.02422	0.403061	0.208925
15	58726744	G	C	rs261334	Leucine	0.0463	4.55e-14	33414548	0.0141	0.0205	0.4923	0.641837	0.802231
15	62396942	G	A	rs7173964	Glucose	0.0203	1e-10	22581228	-0.0307	0.0206	0.1351	0.37551	0.40568
15	63379592	G	A	rs11857703	Creatinine	0.0181	5e-13	33462484	-0.0177	0.0228	0.4387	0.391837	0.488844
15	64038340	T	A	rs67507374	Glucose	0.0192	1e-12	33462484	-0.0082	0.0413	0.8422	0.0693878	0.337728
15	67230480	T	G	rs16950375	Myristic acid	-0.0415845	1.73e-08	29652918	-0.0043	0.0446	0.9225	0.0744898	0.0922921
15	76158983	G	A	rs1394125	Creatinine	0.0072	6e-13	26831199	-0.0529	0.0389	0.1738	0.0816327	0.344828
15	78851615	G	A	rs2036527	Cotinine	0.223	5e-27	32157176	0.1151	0.0913	0.2073	0.027551	0.373225
15	81148739	A	C	rs16972495	Creatinine	0.0192	5e-10	33462484	-0.0492	0.0247	0.04642	0.231633	0.18357
15	99100761	G	A	rs8043217	Decanoic acid	0.009	2.79e-08	24816252	-0.0304	0.0227	0.1809	0.295918	0.527383
15	99271135	A	G	rs6598541	Glucose	-0.0121	1e-08	33402679	-0.0121	0.021	0.5623	0.566327	0.655172
15	99314621	C	T	rs12437561	Creatinine	0.0208	5e-10	33462484	0.0476	0.0238	0.04562	0.279592	0.169371
16	1904524	G	A	rs1742425	Threonine	-0.0839	1.92e-13	33414548	-0.0238	0.0219	0.2774	0.357143	0.196755
16	3554545	T	A	rs72778130	Creatinine	0.0203	1e-11	33462484	-0.0033	0.0353	0.9254	0.262245	0.196755
16	4032581	T	C	rs2041247	Phosphoric acid	0.0235	9e-13	33462484	-0.0241	0.0242	0.3209	0.730612	0.840771
16	20367690	G	T	rs12917707	Creatinine	0.0152	5e-36	26831199	0.0718	0.2459	0.7703	0.0122449	0.201826
16	20477474	G	T	rs6497490	Indoleacetic acid	-0.0305	3.49e-08	24816252	-0.044	0.0429	0.3047	0.877551	0.860041
16	20491058	C	T	rs1394678	3-Indolepropionic acid	-0.0354	1.7e-20	24816252	-0.056	0.0294	0.05662	0.779592	0.262677
16	24931798	C	T	rs4788439	myo-Inositol	-0.0271	6.59e-13	24816252	-0.0702	0.0669	0.2936	0.0142857	0.100406
16	25002350	A	T	rs4787294	scyllo-Inositol	-0.075	9.64e-21	24816252	-0.1449	0.0609	0.01732	0.0234694	0.0963489
16	49085649	T	C	rs1420601	Isoleucine	0.07	3.71e-08	27898682	0.0351	0.0208	0.09108	0.509184	0.377282
16	54049153	T	C	rs2111118	Tryptophan	-0.0051	1.21e-08	24816252	-0.0314	0.0206	0.1286	0.452041	0.366126
16	56993886	A	G	rs821840	Linoleic acid	0.083597	1.43e-08	27005778	0.0513	0.0255	0.04485	0.173469	0.290061
16	61624701	C	T	rs8059670	Octanoic acid	-0.0097	3.72e-08	24816252	0.0435	0.0231	0.05915	0.32551	0.455375
16	68304392	C	A	rs8056893	Lysine	0.1945	1e-79	33414548	0.2098	0.0354	3.04e-09	0.889796	0.708925
16	68317636	G	A	rs3961283	Ornithine	0.0775	1.75e-14	33414548	0.1258	0.0351	0.0003387	0.889796	0.69574
16	69979271	C	T	rs74249229	Pyruvic acid	-0.153237	2.13e-11	27005778	-0.1379	0.0365	0.0001598	0.118367	0.0385396
16	70078960	G	A	rs8061221	Alanine	0.0621	1.71e-22	33414548	0.0727	0.0361	0.04428	0.85	0.75355
16	70309237	G	A	rs12149660	Isoleucine	-0.0644	1.25e-16	33414548	-0.092	0.0365	0.01174	0.185714	0.110548
16	70309237	G	A	rs12149660	Leucine	-0.0668	2.71e-17	33414548	-0.0808	0.0365	0.02689	0.185714	0.110548
16	70309237	G	A	rs12149660	Valine	-0.0704	2.29e-15	33414548	-0.1091	0.0365	0.002773	0.185714	0.110548
16	71642726	C	T	rs116907567	Tyrosine	0.19781	6.58e-16	27005778	0.165	0.0821	0.04451	0.00816327	0.0659229
16	72156666	T	G	rs35909200	3-Hydroxybutyric acid	0.090473	1.34e-12	27005778	0.2246	0.3548	0.5266	0.00408163	0.165314
16	73001773	G	A	rs12595893	Phosphoric acid	0.0155	9e-10	33462484	0.0023	0.0212	0.913	0.464286	0.502028
16	80315263	T	C	rs10514491	Decanoic acid	-0.0094	4.46e-08	24816252	-0.0744	0.0755	0.3242	0.0132653	0.333671
16	80315263	T	C	rs10514491	Octanoic acid	-0.0103	1.59e-08	24816252	-0.0116	0.0755	0.8777	0.0132653	0.333671
16	81110903	A	G	rs9923732	Glycine	-0.116598	1e-11	27005778	-0.1716	0.0245	2.701e-12	0.208163	0.0882353
16	87878476	G	A	rs4843718	Kynurenine	0.197	2.42e-81	33414548	0.2209	0.0309	8.629e-13	0.207143	0.269777
16	89708096	G	A	rs154657	Homocysteine	0.0963	2e-43	23824729	0.1081	0.082	0.1875	0.0163265	0.476673
16	89909401	T	C	rs12599531	Creatinine	0.0184	1e-13	33462484	-0.0605	0.1256	0.6299	0.995918	0.635903
17	926121	G	A	rs2586252	Phosphoric acid	0.0194	4e-13	33462484	-0.015	0.0257	0.5581	0.384694	0.341785
17	1657653	G	A	rs1057335	Phosphoric acid	0.0214	1e-11	33462484	0.0656	0.0287	0.02235	0.158163	0.176471
17	6595398	A	C	rs172642	Citric acid	0.080574	2.2e-17	27005778	0.1772	0.0292	1.286e-09	0.810204	0.520284
17	7185779	C	A	rs117643180	Valine	-0.1229	6.01e-12	33414548	-0.1363	0.1124	0.2253	0.00816327	0.030426
17	17342768	C	G	rs12453750	Glucose	0.0171	3e-11	33462484	-0.0232	0.0335	0.4884	0.167347	0.364097
17	18923681	C	T	rs117355297	1,5-Anhydro-D-sorbitol	8.52	2e-17	28588231	-0.6071	0.1719	0.0004125	0.00408163	0.0466531
17	19438321	T	C	rs2453580	Creatinine	-0.0064	3e-11	26831199	0.0344	0.028	0.2196	0.214286	0.406694
17	20895571	T	C	rs28663143	Tyrosine	-0.060813	7.23e-09	27005778	-0.0298	0.0662	0.6525	0.0112245	0.317444
17	35251710	C	T	rs4584871	Ornithine	0.0289	4.24e-08	26068415	0.0168	0.0215	0.4335	0.333673	0.440162
17	37543449	T	G	rs7208487	Creatinine	-0.0091	9e-14	26831199	-0.0214	0.0272	0.4312	0.237755	0.161258
17	37543449	T	G	rs7208487	Phosphoric acid	0.0374	1e-27	33462484	-0.0422	0.0271	0.12	0.237755	0.161258
17	45735706	T	C	rs8078686	Glycine	0.035	4e-11	30837465	0.0015	0.0217	0.9446	0.681633	0.513185
17	45794706	A	G	rs1808192	Phosphoric acid	0.0175	4e-11	33462484	-0.0109	0.0256	0.6703	0.67449	0.650101
17	54787722	A	G	rs227702	Creatinine	0.016	2e-09	33462484	0.0352	0.0372	0.3448	0.106122	0.256592
17	57988607	G	T	rs2526353	Phosphoric acid	0.0207	3e-11	33462484	0.0327	0.0204	0.1085	0.412245	0.157201
17	58837701	A	G	rs7503383	Phosphoric acid	0.0527	8e-32	33462484	0.1969	0.0865	0.02287	0.983673	0.906694
17	59456589	C	T	rs9895661	Creatinine	0.0121	3e-22	26831199	-0.007	0.0208	0.7343	0.465306	0.812373
17	66428002	C	G	rs11077558	Creatinine	0.0232	1e-12	33462484	0.0084	0.024	0.728	0.646939	0.841785
17	66693105	A	G	rs59904049	Phosphoric acid	0.0202	1e-10	33462484	0.0507	0.0325	0.1188	0.241837	0.227181
17	80191425	C	A	rs7503429	Malic acid	-0.016	1.64e-09	24816252	-0.0812	0.0303	0.007348	0.833673	0.484787
18	24449049	G	T	rs151245	Creatinine	0.0197	8e-16	33462484	-0.0179	0.0213	0.4	0.630612	0.627789
18	38732045	A	G	rs6507399	Citric acid	0.0101	1.7e-08	24816252	0.0135	0.031	0.6625	0.116327	0.345842
18	46469962	C	G	rs9945126	Creatinine	0.0187	1e-14	33462484	0.034	0.0209	0.1034	0.476531	0.579108
18	77150977	T	C	rs304930	Creatinine	0.0348	2e-17	33462484	-0.0392	0.0656	0.5499	0.0704082	0.103448
19	3951567	C	T	rs55678693	Creatinine	0.021	2e-09	33462484	0.0732	0.0974	0.4526	0.0234694	0.135903
19	4183155	T	G	rs3760907	Phosphoric acid	0.0228	3e-09	33462484	0.004	0.0223	0.8565	0.347959	0.131846
19	4505445	G	A	rs16989695	Creatinine	0.0143	2e-09	33462484	0.0226	0.0237	0.3399	0.323469	0.494929
19	11191677	T	A	rs10402112	Linoleic acid	-0.171088	7.9e-16	27005778	-0.1094	0.0561	0.05131	0.0397959	0.11359
19	11894535	C	G	rs286219	Phosphoric acid	0.0153	2e-09	33462484	0.0377	0.0315	0.2309	0.161224	0.358012
19	13026412	T	C	rs77440950	Ornithine	-0.1061	8.36e-16	33414548	0.0243	0.0234	0.2989	0.602041	0.14503
19	18223350	A	G	rs273510	Glycine	-0.034	4e-09	30837465	-0.0323	0.031	0.2981	0.112245	0.295132
19	18618867	G	A	rs4808136	myo-Inositol	0.0132	5.42e-14	24816252	0.0933	0.0239	9.656e-05	0.216327	0.350913
19	19379549	C	T	rs58542926	Creatinine	0.0317	2e-12	33462484	-0.008	0.0373	0.8307	0.0867347	0.0689655
19	33356891	T	C	rs12460876	Lysine	0.477981	4e-25	33283231	-0.0067	0.0215	0.7555	0.640816	0.421907
19	33467620	T	C	rs7247715	Creatinine	0.0398	1e-32	33462484	-0.0502	0.0493	0.3081	0.936735	0.851927
19	36290977	C	T	rs3761097	4-Hydroxyproline	0.1806	1.6e-16	33414548	0.2878	0.0292	6.208e-23	0.154082	0.0517241
19	36342212	C	T	rs3814995	Creatinine	0.0213	2e-16	33462484	0.026	0.0252	0.3021	0.6	0.310345
19	38464262	C	T	rs11666497	Creatinine	0.0058	4e-08	26831199	0.0423	0.0356	0.2344	0.112245	0.194726
19	40800288	T	C	rs10418932	Creatinine	0.0208	3e-10	33462484	-0.0266	0.0285	0.3508	0.129592	0.155172
19	41346768	T	C	rs2316205	Cotinine	-0.137	1e-11	32157176	-0.0011	0.031	0.9728	0.421429	0.503043
19	45410002	G	A	rs769449	Creatinine	0.0358	5e-23	33462484	0.0372	0.0385	0.3336	0.0795918	0.122718
19	45412079	C	T	rs7412	Alanine	0.0645	1.93e-10	33414548	0.0669	0.0527	0.2039	0.1	0.0628803
19	45412079	C	T	rs7412	Linoleic acid	-0.295042	3.4e-25	27005778	-0.0887	0.0527	0.09204	0.1	0.0628803
19	45413233	G	T	rs1065853	Phenylalanine	0.0636	2.44e-10	33414548	-0.0592	0.0526	0.2604	0.10102	0.0628803
19	46180414	G	T	rs34783010	Creatinine	0.0186	7e-10	33462484	-0.0185	0.0252	0.4625	0.210204	0.216024
19	46180414	G	T	rs34783010	Glucose	0.0191	2e-09	33462484	-0.046	0.0253	0.0694	0.210204	0.216024
19	49259529	A	G	rs838133	Homocysteine	-0.0422	7e-09	23824729	-0.2475	0.2041	0.2252	0.995918	0.576065
19	49301877	C	T	rs493841	Isoleucine	0.0352	1.94e-12	33414548	0.0199	0.021	0.3435	0.531633	0.503043
19	49304215	C	T	rs4801776	Valine	-0.0561	1.86e-18	33414548	-0.1805	0.0604	0.002798	0.027551	0.257606
19	53460861	G	A	rs11084211	Phosphoric acid	0.0166	4e-10	33462484	-0.0225	0.0224	0.3162	0.352041	0.365112
19	55865527	C	T	rs11084396	3-Methyl-2-oxovaleric acid	-0.011	3.8e-08	24816252	0.0082	0.0255	0.7494	0.737755	0.541582
20	22559601	A	G	rs6048205	Glucose	-0.002204	2e-12	22581228	-0.084	0.0257	0.001056	0.156122	0.0780933
20	33220984	T	C	rs6142209	Creatinine	0.0228	3e-19	33462484	-0.0134	0.0216	0.5333	0.416327	0.387424
20	39636663	C	T	rs6029516	Creatinine	0.0145	2e-09	33462484	-0.0449	0.0265	0.08956	0.77449	0.421907
20	39743905	G	A	rs6072275	Glucose	-0.017402	2e-10	33402679	-0.0201	0.1169	0.8632	0.00204082	0.158215
20	39832628	T	C	rs17265513	Phosphoric acid	0.0308	2e-22	33462484	-0.2682	0.2822	0.3418	0.00102041	0.19574
20	51627634	C	T	rs2255805	Glucose	0.0161	2e-10	33462484	0.0072	0.0239	0.7633	0.453061	0.523327
20	52721956	A	G	rs158528	Phosphoric acid	0.0197	1e-13	33462484	-0.0032	0.0203	0.8745	0.55	0.641988
20	52732362	T	C	rs17216707	Creatinine	-0.0077	9e-15	26831199	0.0105	0.039	0.7874	0.0428571	0.226166
20	57396495	T	C	rs4810145	Glucose	0.0148	3e-09	33462484	0.0779	0.0211	0.0002228	0.671429	0.485801
20	57458104	G	T	rs60865276	Creatinine	0.0184	2e-13	33462484	-0.0113	0.0218	0.6035	0.694898	0.371197
20	60648876	C	T	rs62204326	Creatinine	0.0227	2e-09	33462484	0.0084	0.0245	0.7326	0.443878	0.111562
20	62139177	A	G	rs6122466	Creatinine	0.0255	7e-14	33462484	0.0407	0.0257	0.1131	0.7	0.133874
21	44486964	C	T	rs234709	Homocysteine	0.0718	4e-24	23824729	-0.0889	0.031	0.004119	0.139796	0.404665
21	46931109	G	A	rs12483377	Creatinine	0.0251	3e-09	33462484	-0.2276	0.2155	0.2911	0.0265306	0.0841785
22	18906839	A	G	rs3970551	Proline	0.4796	2.41e-226	33414548	-0.2573	0.2934	0.3805	0.00204082	0.11359
22	19161935	C	T	rs2040771	Citric acid	-0.09364	5.13e-23	27005778	-0.0619	0.0254	0.0149	0.291837	0.458418
22	19177522	A	G	rs1780638	Alanine	0.0322	2.13e-08	33414548	-0.0039	0.0509	0.9384	0.935714	0.626775
22	32389342	A	G	rs117086479	1,5-Anhydro-D-sorbitol	7.21	6e-13	28588231	-0.21	0.2611	0.4212	0	0.0608519
22	32929152	G	A	rs13055961	Phosphoric acid	0.0168	1e-09	33462484	0.0052	0.0265	0.8455	0.206122	0.288032
22	36556823	G	T	rs132653	Creatinine	0.0188	1e-09	33462484	-0.0447	0.0751	0.552	0.976531	0.859026
22	40738486	G	A	rs117820381	Creatinine	0.0497	4e-10	33462484	-0.0277	0.0271	0.3063	0.191837	0.0283976
22	42309244	G	A	rs12160926	Creatinine	0.0255	3e-09	33462484	0.0066	0.0407	0.871	0.0561224	0.0821501
22	50971752	A	C	rs131794	Uridine	-0.0146	4.37e-16	24816252	0.0798	0.0482	0.09809	0.960204	0.776876
