# Supplementary material for: Genetic influences on human blood metabolites in the Japanese population
Source: iScience. 2022 Dec 6;26(1):105738. doi: 10.1016/j.isci.2022.105738 (PMC9792902; doi:10.1016/j.isci.2022.105738)
Supplement: Table S6. Result of the meta-analysis with ToMMo, related to Table 1 [file mmc7.xlsx]

## Sheet: Table S6
Table S6. Result of the meta-analysis with ToMMo, Related to Table 1
Frequency and effect size are based on the ALT allele.
*References are shown in Supplementary Material.
Gene	Metabolite	CHR	POS	REF	ALT	SNP ID	Total sample size	p-value	Current study				ToMMo				KEGG pathways which include the assigened gene and the metabolite	Detected in current study	Previous reports*
									Freq.	Effect	SE	p-value	Freq.	Effect	SE	p-value
CDA	Uridine	1	20917206	G	A	rs471760	12481	6.839e-16	0.2075	-0.0955	0.0253	0.0001627	0.206679	-0.144272	0.0196867	2.56522e-13	Pyrimidine metabolism		1,2,3
PHGDH	Serine	1	120258970	T	C	rs666930	12697	8.869e-11	0.9316	0.2472	0.0405	1.078e-09	0.925487	0.105163	0.0302621	0.000513475	Glycine, serine and threonine metabolism,Cysteine and methionine metabolism,Carbon metabolism,Biosynthesis of amino acids		2,3,4,5,6,7,8,9,10
GCKR	2-Hydroxybutyric acid	2	27674931	AAAC	A	rs151269177	12698	3.787e-10	0.2837	-0.1126	0.0252	7.958e-06	0.319162	-0.0769793	0.0172608	8.31905e-06			4,6
GCKR	Pyruvic acid	2	27730940	T	C	rs1260326	12672	3.549e-11	0.4231	-0.1216	0.0202	1.811e-09	0.442241	-0.0595782	0.016042	0.000205512			3,11,12,13
GCKR	2-Oxoisocaproic acid	2	27748597	C	A	rs1260334	12720	7.85e-11	0.4367	-0.0974	0.0202	1.481e-06	0.426874	-0.0727624	0.0161349	6.58872e-06
GCKR	Serine	2	27750545	A	G	rs2950835	12697	4.135e-16	0.3995	0.1068	0.0214	5.854e-07	0.429091	0.103955	0.0161079	1.15669e-10			1,3,10
GCKR	Threonine	2	27750545	A	G	rs2950835	12709	2.511e-18	0.3995	0.1375	0.0213	1.102e-10	0.428999	0.0976698	0.0161055	1.38627e-09		+	1,3,7,9,10,14
SLC1A4	2-Aminobutyric acid	2	65220910	T	C	rs2160387	12712	6.411e-20	0.7535	0.2208	0.0249	6.997e-19	0.745217	0.0860238	0.018078	1.98557e-06		+	2,3,7,9
G6PC2	Glucose	2	169767148	T	C	rs12053049	12599	5.161e-16	0.3641	0.111	0.0214	2.142e-07	0.379069	0.103282	0.0165116	4.18142e-10	Glycolysis / Gluconeogenesis,Galactose metabolism,Starch and sucrose metabolism,FoxO signaling pathway,AMPK signaling pathway,Insulin signaling pathway,Glucagon signaling pathway,Insulin resistance,Carbohydrate digestion and absorption		1,2,3,11,13,15,16,17,18,19,20,21,22,23,24,25,26,27,28,29,30,31,32,33,34,35
CPS1	Glycerol	2	211540507	C	A	rs1047891	12718	4.262e-13	0.1533	-0.011	0.029	0.7052	0.154744	-0.194235	0.0217338	4.91868e-19			1
CPS1	Glycine	2	211540507	C	A	rs1047891	12693	1.6E-771	0.1535	1.0792	0.0249	1.2E-410	0.154788	0.914857	0.0192437	1.1E-433	Carbon metabolism,Biosynthesis of amino acids	+	1,2,3,4,5,6,7,8,9,10,11,36,37,38,39,40,41,42,43,44,45,46,47,48,49,50
CPS1	Histidine	2	211540507	C	A	rs1047891	12578	5.231e-17	0.1533	-0.0753	0.0293	0.01023	0.154786	-0.18853	0.0217804	5.87106e-18	Biosynthesis of amino acids		1,10
CPS1	Serine	2	211540507	C	A	rs1047891	12697	1.249e-80	0.1533	0.3704	0.0285	1.536e-38	0.15502	0.306109	0.0215755	3.94107e-45	Carbon metabolism,Biosynthesis of amino acids	+	1,2,3,5,6,7,9,10,45
CPS1	Creatinine	2	211595900	C	T	rs72933889	12688	3.411e-15	0.1639	0.2663	0.0273	1.714e-22	0.169384	0.0511154	0.0211785	0.0158207		+	10,22,26,51,52,53
ALDH1L1	Glycine	3	125906179	G	A	rs10934753	12693	7.743e-20	0.27	0.0892	0.0228	9.229e-05	0.274359	0.150223	0.0175718	1.47618e-17			1,3,10,11,38,46,48
SLC2A9	Uric acid	4	9984541	G	T	rs9994216	6821	1.873e-15	0.5847	0.1718	0.0205	5.145e-17	0.591009	0.0546201	0.0327814	0.095837		+	2,3,7,8,22,39,50,54,55,56,57,58,59,60,61,62,63,64,65,66,67,68,69,70,71,72
SOD3	Threonic acid	4	24801834	C	G	rs1799895	6707	2.47e-38	0.0392	-0.8672	0.0612	1.381e-45	0.049505	-0.169949	0.0779661	0.0294012		+
ABCG2	Uric acid	4	89054667	A	G	rs4148155	6821	2.942e-12	0.2931	0.1619	0.0221	2.553e-13	0.291624	0.0525157	0.0349053	0.132611	Bile secretion	+	3,22,54,55,56,58,59,60,61,62,63,65,68,69,73
PPM1K	3-Methyl-2-oxobutyric acid	4	89223504	A	G	rs10014755	12713	4.873e-33	0.4673	0.1519	0.0205	1.203e-13	0.465772	0.150952	0.0159795	4.52747e-21		+	1,2,3
PPM1K	Isoleucine	4	89228383	T	C	rs7660693	12705	1.208e-12	0.4629	0.0905	0.0206	1.155e-05	0.456851	0.0897868	0.0160206	2.15999e-08			1,3,10,11,74
PPM1K	Leucine	4	89228383	T	C	rs7660693	12707	3.516e-16	0.4629	0.0913	0.0206	9.704e-06	0.456911	0.110818	0.0160014	4.68641e-12			1,2,3,10,11,38,74
PPM1K	Valine	4	89228383	T	C	rs7660693	12722	1.461e-23	0.4629	0.1322	0.0206	1.315e-10	0.456932	0.123175	0.0159898	1.48751e-14		+	1,2,3,10,11,13,38,74
PPM1K	2-Oxoisocaproic acid	4	89228383	T	C	rs7660693	12720	2.576e-22	0.4629	0.129	0.0206	3.596e-10	0.456793	0.118972	0.0159946	1.12828e-13		+	1,2,3
PPM1K	3-Methyl-2-oxovaleric acid	4	89228383	T	C	rs7660693	12716	2.117e-21	0.4629	0.1152	0.0206	2.245e-08	0.456873	0.123256	0.015988	1.42098e-14			1,2,3
TDO2	Tryptophan	4	156771261	A	AT	rs147406019	12708	1.36e-10	0.0604	-0.2646	0.0474	2.469e-08	0.0486277	-0.138456	0.0371929	0.000198516	Tryptophan metabolism		2,6,10
ANKH	Citric acid	5	14870691	G	C	rs10065666	12722	2.188e-12	0.3773	0.1244	0.0212	4.477e-09	0.411404	0.0700452	0.0161319	1.4295e-05			1,2,3,11
NADK2	Lysine	5	36249301	A	C	rs1423226	12728	7.33e-17	0.6306	0.1295	0.0211	8.212e-10	0.61967	0.0951585	0.0162868	5.34188e-09		+	1,3,10
REV3L	Tyrosine	6	111545540	T	C	rs354551	12714	2.7e-27	0.6944	-0.1743	0.0223	5.551e-15	0.695387	-0.13205	0.0172404	2.09264e-14		+	1,2,3,4,6,9,10,11,38,75,76
ARG1	Ornithine	6	131890020	G	C	rs2781658	12704	5.028e-12	0.1875	-0.0742	0.0263	0.004792	0.177237	-0.137174	0.0208118	4.64693e-11	Arginine biosynthesis,Arginine and proline metabolism,Biosynthesis of amino acids		1,3,5,6,9,10
PSPH	Serine	7	56080426	C	G	rs62457261	12697	2.611e-88	0.6672	0.32	0.0212	1.907e-51	0.642332	0.226112	0.0165037	3.08127e-42	Glycine, serine and threonine metabolism,Carbon metabolism,Biosynthesis of amino acids	+	1,2,3,5,6,7,9,10,40,43,45
PSPH	Glycine	7	56098748	T	C	rs6979190	12693	1.185e-25	0.6766	0.1407	0.0216	7.896e-11	0.642747	0.136798	0.0166249	2.20207e-16	Glycine, serine and threonine metabolism,Carbon metabolism,Biosynthesis of amino acids	+	1,3,10,46,48
AC144568.1	Pyruvic acid	8	25586780	T	C	rs1425727	12672	5.875e-13	0.9373	-0.0442	0.0464	0.3411	0.911921	-0.235004	0.0278075	3.40792e-17			1
ADHFE1	2-Deoxytetronic acid	8	67365581	A	G	rs55878528	6671	2.648e-11	0.4255	-0.162	0.021	1.054e-14	0.438311	-0.009831	0.0324338	0.76184		+	2
CCBL1	Indolelactic acid	9	131567995	G	A	rs7854319	6741	1.027e-16	0.3208	-0.1546	0.0221	2.611e-12	0.303614	-0.157517	0.0348629	6.6151e-06		+	2,3,6,7,9
ALOX5	Ornithine	10	46064163	CAAAAAAAAAAAA	C	rs199630176	12704	2.507e-14	0.3224	0.0452	0.026	0.08196	0.127696	0.200593	0.0238094	4.25314e-17			1
NCOA4	Ornithine	10	51582894	C	T	rs41306524	12704	5.484e-12	0.134	0.0196	0.03	0.5135	0.15854	0.178306	0.0215983	1.75953e-16			1
HPSE2	Ornithine	10	100159136	A	T	rs4488133	12704	1.364e-10	0.507	0.0231	0.0206	0.2622	0.519816	-0.144922	0.0159643	1.38026e-19			1
LMO1	Lysine	11	8251921	G	C	rs3750952	12728	1.436e-10	0.2453	-0.1344	0.0249	6.897e-08	0.225039	-0.0749305	0.0191041	8.84813e-05
LMO1	Ornithine	11	8251921	G	C	rs3750952	12704	2.272e-11	0.2452	-0.1282	0.025	2.882e-07	0.225104	-0.0856435	0.019098	7.41495e-06
LMO1	Proline	11	8255106	G	A	rs204926	12677	8.989e-11	0.2509	-0.1185	0.0253	2.791e-06	0.221946	-0.0899235	0.0191707	2.76916e-06
SLC22A12	Uric acid	11	64361219	G	A	rs121907892	6821	1.08e-114	0.0275	-1.48	0.0611	8.04e-130	0.020424	-0.636441	0.112485	1.76026e-08		+	1,22,43,55,56,59,60,65,69,72
NOX4	Cystine	11	89224718	G	T	rs2289123	6657	2.109e-20	0.5043	0.2115	0.0212	1.94e-23	0.507192	0.0514568	0.0328642	0.117585		+	3
SLC38A4	Threonine	12	47196690	G	A	rs17097341	12709	2.691e-14	0.2401	-0.1403	0.024	5.227e-09	0.252065	-0.0935374	0.018314	3.34296e-07			10
GLS2	Glutamine	12	56865040	G	T	rs1043011	12689	8.016e-31	0.0953	-0.1715	0.0347	8.005e-07	0.104015	-0.282563	0.0260327	2.97743e-27	Arginine biosynthesis,Alanine, aspartate and glutamate metabolism,D-Glutamine and D-glutamate metabolism,Glutamatergic synapse,GABAergic synapse,Proximal tubule bicarbonate reclamation,Central carbon metabolism in cancer		1,2,3,5,7,8,9,10,11,13,38,39,45,50
LTA4H	Histidine	12	96392507	A	G	rs78676864	12578	6.427e-18	0.0589	0.1299	0.0572	0.02314	0.0799207	0.270012	0.0293651	4.73175e-20			1,3,7,10,11,38,77
PAH	Phenylalanine	12	103306579	C	T	rs118092776	12702	8.86e-275	0.0414	1.0446	0.0503	7.71e-96	0.0530516	1.00494	0.0336517	1.13544e-185	Phenylalanine metabolism,Phenylalanine, tyrosine and tryptophan biosynthesis,Biosynthesis of amino acids	+	1,2,3,5,10,11,38,43,45
IFT81	2-Oxoisocaproic acid	12	110675363	C	T	rs144825998	12720	9.019e-11	0.1396	-0.1007	0.0329	0.002214	0.102341	-0.156142	0.0264295	3.61017e-09			1
ALDH2	2-Hydroxybutyric acid	12	112241766	G	A	rs671	12698	1.242e-20	0.2681	-0.132	0.0229	8.247e-09	0.195486	-0.148238	0.0201457	2.05176e-13			1
ALDH2	2-Oxoisocaproic acid	12	112241766	G	A	rs671	12720	1.91e-36	0.2681	-0.172	0.0228	4.751e-14	0.195472	-0.204422	0.020085	3.51939e-24	Valine, leucine and isoleucine degradation	+	1
ALDH2	3-Methyl-2-oxovaleric acid	12	112241766	G	A	rs671	12716	7.27e-21	0.2681	-0.1142	0.0229	6.16e-07	0.195461	-0.161523	0.0201321	1.18007e-15	Valine, leucine and isoleucine degradation		1
RPL6	Citric acid	12	112736118	A	G	rs77768175	12722	1.62e-12	0.2371	0.1296	0.0285	5.276e-06	0.194898	0.110004	0.0201956	5.27943e-08
RPL6	3-Methyl-2-oxobutyric acid	12	112736118	A	G	rs77768175	12713	3.863e-16	0.2371	-0.131	0.0285	4.14e-06	0.194898	-0.13341	0.0201776	4.0456e-11			1
ACADS	Ornithine	12	121426594	G	A	rs1169294	12704	5.078e-11	0.4838	0.1107	0.0203	4.701e-08	0.485498	0.0648792	0.015893	4.50453e-05
NDRG2	Histidine	14	21486590	C	T	rs74036552	12578	2.671e-24	0.1568	0.0597	0.0316	0.05918	0.190875	0.228247	0.0200622	9.33211e-30			1,3,10,11,38
ASPG	Asparagine	14	104579616	G	A	rs61997622	12577	1.17e-154	0.1338	0.3459	0.0331	1.25e-25	0.12568	0.599292	0.0231456	6.74665e-142		+	1,2,3,6,9,10,36,43,45,50
SLC7A6	Lysine	16	68297589	T	C	rs9888796	12728	3.514e-18	0.9081	0.216	0.0362	2.467e-09	0.908152	0.177853	0.0277764	1.61114e-10			1,2,3,7,9,10,49
TAT	Tyrosine	16	71653767	T	C	rs2334879	12714	1.262e-14	0.6445	-0.0871	0.0214	4.619e-05	0.640433	-0.111186	0.0167888	3.76105e-11	Ubiquinone and other terpenoid-quinone biosynthesis,Tyrosine metabolism,Phenylalanine metabolism,Phenylalanine, tyrosine and tryptophan biosynthesis		1,2,3,10,11,13,38,75
GCSH	Glycine	16	81150935	C	A	rs118049419	12693	5.932e-32	0.0187	-0.5524	0.0798	4.336e-12	0.0251275	-0.491694	0.0512024	1.02271e-21	Glycine, serine and threonine metabolism,Glyoxylate and dicarboxylate metabolism,Carbon metabolism	+	1,3,6,10,11,38,40,45,46,48
SLC13A5	Citric acid	17	6612777	G	T	rs218680	12722	1.507e-15	0.7017	0.1466	0.0242	1.433e-09	0.708461	0.0919536	0.0173758	1.24222e-07		+	1,2,11
PRODH2	Proline	19	36290977	C	T	rs3761097	12677	4.747e-14	0.1616	0.1167	0.0294	7.115e-05	0.169331	0.136954	0.0214247	1.72684e-10	Arginine and proline metabolism		1
TP53RK	2-Oxoglutaric acid	20	45236778	T	C	rs6124830	6737	1.51e-15	0.4618	0.1664	0.0204	3.723e-16	0.467798	0.0683489	0.0324907	0.0355428		+
PRODH	Proline	22	18910844	A	G	rs4269009	12677	7.8E-317	0.141	0.6789	0.0292	2.48e-119	0.147056	0.670741	0.0212691	1.33333e-205	Arginine and proline metabolism	+	1,2,3,4,5,6,7,8,9,10,36,39,40,43,45,49,78
