# Supplementary material for: Genetic influences on human blood metabolites in the Japanese population
Source: iScience. 2022 Dec 6;26(1):105738. doi: 10.1016/j.isci.2022.105738 (PMC9792902; doi:10.1016/j.isci.2022.105738)
Supplement: Table S7. Result of the multi-population meta-analysis with the European population, related to Table 1 [file mmc8.xlsx]

## Sheet: Table S7
Table S7. Result of the multi-population meta-analysis with the European population, Related to Table 1
Frequency and effect size are based on the ALT allele.
*References are shown in Supplementary Material.
Putative causal gene	Metabolite	CHR	POS	REF	ALT	SNP ID	Total sample size	p-value	Current study				ToMMo				European study (Shin et al.)				KEGG pathways which include the assigened gene and the metabolite	Detected in current study	Detected in meta-analysis in the Japanese population	Previous reports*
									Freq.	Effect	SE	p-value	Freq.	Effect	SE	p-value	Freq.	Effect	SE	p-value
CDA	Uridine	1	20917206	G	A	rs471760	19835	2.886e-24	0.2075	-0.0955	0.0253	0.0001627	0.206679	-0.144272	0.0196867	2.56522e-13	0.3366	-0.0093	0.0017	4.408e-08	Pyrimidine metabolism		+	1,2,3
HAO2	2-Hydroxyisovaleric acid	1	119940790	A	T	rs879333	11954	2.232e-21	0.7635	0.1504	0.0249	1.62e-09	-	-	-	-	0.6261	0.025	0.0036	4.735e-12				2,3,4,5,6,7
PHGDH	Serine	1	120257576	A	G	rs477992	20046	1.577e-32	0.9389	0.261	0.0428	1.113e-09	0.932869	0.0915652	0.0317684	0.00395888	0.6839	0.0243	0.0023	3.165e-25	Glycine, serine and threonine metabolism,Cysteine and methionine metabolism,Carbon metabolism,Biosynthesis of amino acids		+	2,3,4,5,6,8,9,10,11
THEM4	3-Hydroxyisovaleric acid	1	151907173	A	G	rs10494270	11727	7.527e-15	0.3015	-0.1578	0.0221	9.906e-13	-	-	-	-	0.2886	-0.0119	0.0027	8.63e-06		+		3
ACP1	Arabinose	2	280819	G	A	rs7605824	10281	6.792e-17	0.2264	-0.229	0.0244	6.507e-21	-	-	-	-	0.3424	-0.0098	0.0037	0.007851		+
GCKR	Mannose	2	27730940	T	C	rs1260326	12204	3.04e-236	0.4232	0.5379	0.0188	8.3e-181	-	-	-	-	0.5912	0.0439	0.0024	1.296e-77		+		2,3,4,6,12,13,14
GCKR	Pyruvic acid	2	27730940	T	C	rs1260326	19909	2.791e-14	0.4231	-0.1216	0.0202	1.811e-09	0.442241	-0.0595782	0.016042	0.000205512	0.5949	-0.0145	0.0035	3.077e-05			+	3,15,16,17
GCKR	Tryptophan	2	27730940	T	C	rs1260326	20063	1.092e-11	0.4231	-0.1159	0.0202	8.892e-09	0.442138	-0.0496996	0.0160591	0.00197644	0.596	-0.0042	0.0009	2.742e-06
GCKR	Threonine	2	27730940	T	C	rs1260326	18396	1.282e-22	0.4231	0.1252	0.0201	4.951e-10	0.442281	0.0995937	0.0160284	5.44429e-10	0.5899	0.0099	0.0024	2.566e-05		+	+	1,3,4,6,11,18
GCKR	2-Hydroxybutyric acid	2	27730940	T	C	rs1260326	20064	2.963e-15	0.4231	-0.087	0.0202	1.717e-05	0.442234	-0.0719235	0.0160356	7.38659e-06	0.5954	-0.0143	0.0027	7.874e-08			+	5,8
GCKR	2-Oxoisocaproic acid	2	27730940	T	C	rs1260326	20049	2.384e-12	0.4231	-0.0958	0.0202	2.038e-06	0.442283	-0.0692594	0.0160428	1.59999e-05	0.5899	-0.0074	0.0022	0.0009554			+
GCKR	3-Methyl-2-oxovaleric acid	2	27730940	T	C	rs1260326	20047	3.114e-12	0.4231	-0.0727	0.0202	0.00032	0.442241	-0.055591	0.0160438	0.000533165	0.594	-0.01	0.0017	4.572e-09				2
GCKR	Serine	2	27742603	T	C	rs780093	20046	1.866e-18	0.4274	0.0972	0.0202	1.549e-06	0.432358	0.103448	0.016071	1.29123e-10	0.6	0.0086	0.0022	0.0001417			+	1,3,11
SLC1A4	Alanine	2	65208074	G	A	rs10211524	20074	1.912e-10	0.773	-0.0267	0.0256	0.2984	0.763776	-0.0867997	0.0185455	2.9118e-06	0.419	-0.0104	0.0023	7.991e-06				11,15
SLC1A4	2-Aminobutyric acid	2	65208074	G	A	rs10211524	20077	2.639e-33	0.773	0.2137	0.0255	5.159e-17	0.763844	0.0741566	0.0185543	6.48107e-05	0.4188	0.0189	0.0023	5.588e-16		+	+	2,3,4,6
DARS	1,5-Anhydro-D-sorbitol	2	136381348	G	A	rs12465802	8703	2.244e-25	0.9327	0.2159	0.1295	0.09537	-	-	-	-	0.31	-0.0364	0.0032	3.466e-29				2,3,4,6,19
ABCB11	Glucose	2	169803568	C	T	rs16856261	19924	5.479e-19	0.3614	0.1098	0.0215	3.152e-07	0.370104	0.100846	0.0166182	1.35237e-09	0.1002	0.0116	0.0025	4.056e-06	ABC transporters,Bile secretion		+	1,2,3,15,17,20,21,22,23,24,25,26,27,28,29,30,31,32,33,34,35,36,37,38,39,40
CPS1	Creatinine	2	211543055	T	C	rs715	20049	1.525e-14	0.1628	0.2521	0.028	1.952e-19	0.165943	0.0546867	0.0212809	0.0101955	0.2846	0.0048	0.0017	0.005396		+	+	11,27,31,41,42,43
CPS1	Glycine	2	211543055	T	C	rs715	20049	1.37E-822	0.1629	1.0132	0.0244	1.13E-376	0.166199	0.849268	0.0189748	8.17E-390	0.292	0.076	0.0029	1.58e-147	Carbon metabolism,Biosynthesis of amino acids	+	+	1,2,3,4,5,6,8,9,10,11,13,14,15,44,45,46,47,48,49,50,51,52,53,54,55,56
CPS1	Acetylglycine	2	211543055	T	C	rs715	11294	4.74e-106	0.1627	0.3969	0.0288	3.356e-43	-	-	-	-	0.2904	0.091	0.0057	6.658e-58		+		2,3,4,6,50
CPS1	Histidine	2	211543055	T	C	rs715	19933	1.945e-20	0.1627	-0.0863	0.0284	0.002382	0.166112	-0.163673	0.0212232	1.39187e-14	0.2865	-0.0059	0.0012	1.651e-06	Biosynthesis of amino acids		+	1,11
CPS1	Serine	2	211543055	T	C	rs715	20046	1.49e-92	0.1628	0.3447	0.0277	1.422e-35	0.16639	0.290722	0.0210168	5.16866e-43	0.2889	0.0223	0.0024	2.687e-21	Carbon metabolism,Biosynthesis of amino acids	+	+	1,2,3,4,5,6,9,11,52
CPS1	Threonine	2	211543055	T	C	rs715	18396	6.773e-11	0.1627	-0.1517	0.028	6.123e-08	0.166262	-0.0452428	0.0212661	0.0334125	0.2875	-0.0113	0.0024	4.187e-06	Biosynthesis of amino acids			11
ALDH1L1	Glycine	3	125908310	C	T	rs9851577	20049	4.926e-20	0.2703	0.0891	0.0228	9.145e-05	0.274512	0.150086	0.0175641	1.52821e-17	0.4322	0.0081	0.0024	0.0007233			+	1,3,11,15,46,53,55
MCCC1	3-Hydroxyisovaleric acid	3	182743267	C	A	rs7640612	11727	1.406e-10	0.1269	-0.129	0.0311	3.432e-05	-	-	-	-	0.7135	-0.0138	0.0027	2.535e-07				3,5,6,18
SLC2A9	Uric acid	4	9985445	A	G	rs7660895	14192	5.468e-72	0.5825	0.1698	0.0205	1.238e-16	0.590436	0.0547871	0.0327975	0.0949888	0.7394	0.0291	0.0017	2.212e-68		+	+	2,3,4,10,13,14,27,57,58,59,60,61,62,63,64,65,66,67,68,69,70,71,72,73,74,75
ABCG2	Uric acid	4	89052323	G	T	rs2231142	14192	5.783e-17	0.2925	0.1611	0.0221	3.134e-13	0.291624	0.0527853	0.0349051	0.130633	0.1106	0.0119	0.0024	8.428e-07	Bile secretion	+	+	3,27,57,58,59,61,62,63,64,65,66,68,71,72,76
PPM1K	2-Hydroxyisovaleric acid	4	89222827	C	T	rs7678928	11954	3.443e-12	0.3108	0.1062	0.0224	2.056e-06	-	-	-	-	0.4674	0.0174	0.0036	1.016e-06				2,3
PPM1K	Isoleucine	4	89226422	T	C	rs1440581	20057	4.93e-21	0.4698	0.0905	0.0205	9.685e-06	0.462942	0.0874857	0.0160037	4.72896e-08	0.5426	0.0081	0.0015	1.139e-07			+	1,3,11,15,77
PPM1K	Leucine	4	89226422	T	C	rs1440581	20058	6.03e-25	0.4698	0.0887	0.0205	1.456e-05	0.463001	0.108497	0.0159849	1.22458e-11	0.5408	0.0081	0.0009	1.441e-19			+	1,2,3,11,15,46,77
PPM1K	Valine	4	89226422	T	C	rs1440581	20081	7.214e-35	0.4698	0.1312	0.0204	1.231e-10	0.46302	0.122077	0.0159724	2.37417e-14	0.5423	0.0081	0.0012	2.558e-12		+	+	1,2,3,11,15,17,46,77
PPM1K	2-Oxoisocaproic acid	4	89226422	T	C	rs1440581	20049	6.958e-31	0.4698	0.1271	0.0204	4.568e-10	0.462883	0.115798	0.015979	4.67124e-13	0.5429	0.0141	0.0022	2.426e-10		+	+	1,2,3
PPM1K	3-Methyl-2-oxobutyric acid	4	89226422	T	C	rs1440581	19916	1.236e-40	0.4698	0.151	0.0204	1.231e-13	0.46301	0.147883	0.0159487	2.31228e-20	0.5433	0.0122	0.0021	6.546e-09		+	+	1,2,3
PPM1K	3-Methyl-2-oxovaleric acid	4	89226422	T	C	rs1440581	20047	1.201e-31	0.4698	0.1152	0.0204	1.682e-08	0.462961	0.121972	0.0159708	2.48233e-14	0.5414	0.014	0.0017	1.212e-16			+	1,2,3
TDO2	Tryptophan	4	156810755	C	T	rs17314234	20063	3.981e-18	0.0572	-0.2576	0.0494	1.869e-07	0.043748	-0.15023	0.0391392	0.000124839	0.1026	-0.0117	0.0017	1.984e-11	Tryptophan metabolism		+	2,5,11
AGA	Aspartic acid	4	178361162	T	C	rs4690523	12136	7.628e-15	0.2673	-0.1371	0.0235	5.144e-09	-	-	-	-	0.4757	-0.0182	0.0037	1.039e-06		+		3,11
ANKH	Citric acid	5	14869709	A	G	rs3006069	20086	3.304e-20	0.3813	0.1251	0.0212	3.771e-09	0.412244	0.0694866	0.0161257	1.65952e-05	0.4562	0.0112	0.0018	2.488e-10			+	1,2,3,15
NADK2	Lysine	5	36192025	G	A	rs7719357	20091	3.53e-14	0.5349	0.1011	0.0204	6.829e-07	0.52662	0.0830837	0.0158637	1.67134e-07	0.4001	0.0045	0.0016	0.005891		+	+	1,3,11
GMPR	Hypoxanthine	6	16288192	G	A	rs6459467	11782	2.036e-12	0.8762	0.063	0.0311	0.04316	-	-	-	-	0.3888	0.0202	0.0025	1.931e-16	Purine metabolism			2,3
REV3L	Tyrosine	6	111492119	T	C	rs241768	20072	8.132e-39	0.6886	-0.1717	0.022	6.652e-15	0.696266	-0.129793	0.0172334	5.57679e-14	0.709	-0.0121	0.0016	7.834e-14		+	+	1,2,3,5,6,8,11,15,46,78,79
REV3L	Tryptophan	6	111544882	C	T	rs191632	20063	1.939e-14	0.6627	-0.0837	0.0218	0.0001218	0.675424	-0.0779597	0.0170214	4.71945e-06	0.5671	-0.0059	0.0009	4.268e-11				2,11
ARG1	Ornithine	6	131888147	G	A	rs2608937	20011	1.052e-13	0.1857	-0.0711	0.0264	0.007037	0.176328	-0.137264	0.0208542	4.93749e-11	0.1658	-0.0116	0.0033	0.0004565	Arginine biosynthesis,Arginine and proline metabolism,Biosynthesis of amino acids		+	1,3,5,6,9,11
GCK	Glucose	7	44231886	T	C	rs6975024	19924	3.724e-10	0.1839	0.085	0.0263	0.001225	0.183654	0.092214	0.0205297	7.16642e-06	0.1731	0.0061	0.0018	0.000592	Glycolysis / Gluconeogenesis,Galactose metabolism,Starch and sucrose metabolism,Amino sugar and nucleotide sugar metabolism,Neomycin, kanamycin and gentamicin biosynthesis,Insulin signaling pathway,Insulin secretion,Prolactin signaling pathway,Glucagon signaling pathway,Type II diabetes mellitus,Central carbon metabolism in cancer			15,20,22,24,25,26,27,29,30,31,32,34,36,37,38,39,80,81
UPP1	Uridine	7	48128596	G	A	rs7459020	19835	5.138e-15	0.6555	-0.0094	0.0221	0.6713	0.644157	-0.107773	0.0167851	1.4362e-10	0.5588	-0.0086	0.0017	2.314e-07	Pyrimidine metabolism			1,2,3,4,79
PSPH	Glycine	7	56079094	T	C	rs4947534	20049	8.641e-26	0.6739	0.1417	0.0217	7.19e-11	0.642811	0.133617	0.0166759	1.28544e-15	0.752	0.0111	0.003	0.0002634	Glycine, serine and threonine metabolism,Carbon metabolism,Biosynthesis of amino acids	+	+	1,3,11,53,55
PSPH	Serine	7	56079094	T	C	rs4947534	20046	4.71e-94	0.6739	0.3188	0.0213	1.314e-50	0.642635	0.226792	0.0165566	3.19564e-42	0.7521	0.0183	0.0024	1.96e-14	Glycine, serine and threonine metabolism,Carbon metabolism,Biosynthesis of amino acids	+	+	1,2,3,4,5,6,9,11,47,50,52
MGAM	1,5-Anhydro-D-sorbitol	7	141801007	C	T	rs3800993	10782	1.181e-12	0.0103	0.1954	0.1275	0.1253	-	-	-	-	0.1697	0.0287	0.0036	1.528e-15				2,3,19
IDO2	Kynurenine	8	39823239	T	A	rs2340952	12093	3.647e-12	0.5813	-0.1004	0.0213	2.552e-06	-	-	-	-	0.3873	-0.01	0.0017	1.21e-08	Tryptophan metabolism,African trypanosomiasis			2,11
PYCRL	Pipecolinic acid	8	144687092	T	C	rs896962	12196	1.787e-12	0.3515	-0.2252	0.0214	6.66e-26	-	-	-	-	0.1612	-0.0022	0.0047	0.6325		+
MAF1	Pyroglutamic acid	8	145171677	C	A	rs7829844	8421	1.666e-86	0.9792	0.5061	0.2339	0.03052	-	-	-	-	0.9201	0.0637	0.0029	2.44e-108				2,3,4,5,6,10,13,14
GLDC	Glycine	9	6550024	C	T	rs17591030	20049	1.424e-10	0.1228	-0.0983	0.0311	0.001596	0.10954	-0.103134	0.025412	4.987e-05	0.2876	-0.0099	0.003	0.0008451	Glycine, serine and threonine metabolism,Glyoxylate and dicarboxylate metabolism,Carbon metabolism			3,11,15,46,53,55
CCBL1	Indolelactic acid	9	131572027	G	A	rs15676	13680	1.015e-23	0.6103	0.1402	0.0208	1.465e-11	0.598377	0.135958	0.0328	3.54407e-05	0.7123	0.0191	0.0027	1.326e-12		+	+	2,3,4,5,6
ASS1	Citrulline	9	133324400	A	G	rs11243372	14017	1.652e-10	0.53	-0.0443	0.0207	0.03257	0.533997	-0.149824	0.0329932	5.96696e-06	0.4526	-0.0087	0.0017	4.333e-07	Arginine biosynthesis,Biosynthesis of amino acids			3,11
ZFAND4	Ornithine	10	46102971	T	C	rs4418752	20011	1.981e-13	0.1493	0.035	0.0283	0.2155	0.155739	0.188509	0.02176	5.51426e-18	0.031	0.0141	0.0061	0.02002			+	1
NCOA4	Ornithine	10	51593354	G	A	rs7085433	20011	4.132e-10	0.1446	0.0199	0.0285	0.4841	0.170153	0.1705	0.0209662	4.86475e-16	0.0951	0.0059	0.0043	0.1646			+	1
SCD	Margaric acid	10	102075479	G	A	rs603424	12216	5.911e-14	0.027	0.1129	0.0625	0.07081	-	-	-	-	0.1865	0.0292	0.0038	1.56e-14				2
SCD	Palmitoleic acid	10	102075479	G	A	rs603424	12163	4.487e-13	0.027	-0.1121	0.0623	0.07219	-	-	-	-	0.1849	-0.0367	0.0048	1.313e-14				2,3,6,54,82,83,84
LMO1	Lysine	11	8255106	G	A	rs204926	20091	1.737e-10	0.2511	-0.1411	0.0252	2.187e-08	0.221719	-0.0716569	0.019175	0.000187548	0.4926	-0.0037	0.0016	0.02438			+
LMO1	Proline	11	8255106	G	A	rs204926	20044	1.112e-12	0.2509	-0.1185	0.0253	2.791e-06	0.221946	-0.0899235	0.0191707	2.76916e-06	0.4986	-0.0063	0.0023	0.007081			+
SAA1	2-Hydroxyisovaleric acid	11	18344064	T	C	rs3802967	11954	1.402e-57	0.5569	-0.2224	0.0206	3.194e-27	-	-	-	-	0.5559	-0.0403	0.0036	1.387e-29		+		2,3,4,5,6,10,13
GLYATL2	Acetylglycine	11	58575572	T	C	rs10896833	11294	4.801e-17	0.1728	-0.2134	0.0277	1.256e-14	-	-	-	-	0.0178	-0.087	0.0186	3.036e-06		+		3,50
SLC22A12	Uric acid	11	64359286	C	T	rs3825016	14192	3.588e-14	0.191	-0.2831	0.0255	1.229e-28	0.16476	-0.0707932	0.0428095	0.0983551	0.7008	-0.0013	0.0016	0.429		+	+	1,27,50,58,59,62,63,68,72,75
ACY3	Acetylglycine	11	67399970	C	T	rs3765088	11294	4.18e-11	0.5967	-0.0868	0.0226	0.0001221	-	-	-	-	0.5627	-0.0249	0.0044	1.1e-08				2
SLC38A4	Threonine	12	47187532	G	A	rs2897981	18396	4.309e-15	0.2415	-0.1388	0.0238	5.128e-09	0.252066	-0.0931674	0.0182973	3.62844e-07	0.0751	-0.0108	0.0039	0.005953			+	11
GLS2	Glutamine	12	56861458	A	G	rs7302925	12231	3.292e-29	0.9037	0.1697	0.0345	8.589e-07	0.895977	0.278655	0.0260356	1.5057e-26	0.7982	0.0129	0.0018	2.214e-13	Arginine biosynthesis,Alanine, aspartate and glutamate metabolism,D-Glutamine and D-glutamate metabolism,Glutamatergic synapse,GABAergic synapse,Proximal tubule bicarbonate reclamation,Central carbon metabolism in cancer		+	1,2,3,4,6,9,10,11,13,14,15,17,46,52
GLS2	Threonine	12	56861458	A	G	rs7302925	18396	2.28e-12	0.9037	-0.1541	0.0343	7.197e-06	0.896054	-0.0749742	0.0262166	0.00425038	0.8001	-0.0153	0.0031	5.851e-07				11
GLS2	Lysine	12	56865056	G	C	rs2638315	20091	5.594e-11	0.0953	0.1532	0.0346	9.373e-06	0.104122	0.075523	0.0261884	0.00393928	0.1612	0.0094	0.0023	3.778e-05				11
HAL	Histidine	12	96390336	T	C	rs2070614	19933	5.989e-14	0.4013	-0.0653	0.0217	0.002609	0.415179	-0.113005	0.0162256	3.56103e-12	0.4061	-0.003	0.0012	0.01249	Histidine metabolism		+	1,3,4,11,15,46,85
PAH	Phenylalanine	12	103241070	T	C	rs1722387	20056	3.075e-76	0.8598	-0.2972	0.0293	3.746e-24	0.860715	-0.390487	0.0224234	1.14753e-66	0.8427	-0.0061	0.0019	0.001219	Phenylalanine metabolism,Phenylalanine, tyrosine and tryptophan biosynthesis,Biosynthesis of amino acids	+	+	1,2,3,9,11,15,46,50,52
MYL2	2-Hydroxyisovaleric acid	12	111356598	A	G	rs7488411	11954	9.474e-15	0.2356	-0.2062	0.0244	2.736e-17	-	-	-	-	0.0718	-0.0199	0.0064	0.001849		+
ALDH2	2-Oxoisocaproic acid	12	111706877	C	T	rs4766566	20049	1.202e-16	0.6653	0.124	0.0216	9.841e-09	0.71875	0.140343	0.017716	2.66299e-15	0.248	0.0013	0.0024	0.5957	Valine, leucine and isoleucine degradation	+	+	1
ALDH2	3-Methyl-2-oxovaleric acid	12	111706877	C	T	rs4766566	20047	7.136e-12	0.6653	0.091	0.0217	2.699e-05	0.718794	0.124026	0.0177293	2.85981e-12	0.2483	0.0007	0.0023	0.7747	Valine, leucine and isoleucine degradation		+	1
ATXN2	Kynurenine	12	112007756	C	T	rs653178	10074	8.723e-11	0.9733	0.0859	0.1541	0.5772	-	-	-	-	0.5136	-0.0144	0.0017	6.538e-17				2,3,11
OAS1	2-Oxoisocaproic acid	12	113320888	C	G	rs7963258	20049	4.376e-10	0.5659	0.0813	0.0205	7.424e-05	0.636324	0.0833201	0.0164966	4.5006e-07	0.3928	0.0041	0.0023	0.07576		+	+	1
ACADS	Tyrosine	12	121420263	A	G	rs7979478	20072	6.681e-12	0.5239	-0.0705	0.0203	0.0005006	0.524494	-0.0646723	0.0159268	4.94253e-05	0.6154	-0.0068	0.0016	2.549e-05				11
ACADS	Ornithine	12	121423386	A	G	rs11065385	20011	1.677e-10	0.5274	-0.1151	0.0202	1.209e-08	0.52481	-0.0589703	0.0159219	0.000213924	0.6911	-0.0056	0.0025	0.02431			+
HPD	2-Hydroxyisobutyric acid	12	122305295	A	G	rs9668191	10943	1.33e-54	0.8255	0.3513	0.0267	1.3e-39	-	-	-	-	0.874	0.0354	0.0041	2.619e-18		+		2,86,87,88
HPD	3-Hydroxyisovaleric acid	12	122305295	A	G	rs9668191	11727	1.359e-17	0.8255	0.2009	0.0268	6.052e-14	-	-	-	-	0.8759	0.019	0.0036	1.403e-07		+		3,6,18
ASPG	Asparagine	14	104571820	C	G	rs2282377	18138	5.71e-185	0.1471	0.3359	0.0325	4.324e-25	0.124486	0.597143	0.0231892	1.95877e-140	0.109	0.05	0.004	7.465e-36		+	+	1,2,3,5,6,11,14,44,50,52
ACSM2A	3-Indolepropionic acid	16	20477474	G	T	rs6497490	11851	2.192e-20	0.9077	-0.1143	0.0435	0.008636	-	-	-	-	0.8821	-0.0589	0.0068	6.263e-18		+		2,3,4,5,6,50,89
ACSM3	3-Hydroxyisovaleric acid	16	20613990	C	T	rs7405412	11727	1.798e-30	0.1881	0.3457	0.0255	5.942e-42	-	-	-	-	0.093	0.0163	0.0045	0.0002776		+		3,5,6,18
ARHGAP17	myo-Inositol	16	24954408	G	A	rs7200552	12209	8.917e-11	0.0228	-0.1052	0.0807	0.1927	-	-	-	-	0.075	-0.027	0.0038	1.913e-12				2,90
LCMT1	scyllo-Inositol	16	24987206	C	T	rs4787659	10943	3.91e-22	0.0118	-0.5106	0.1106	3.94e-06	-	-	-	-	0.0716	-0.0729	0.0081	1.397e-19				2
SLC7A6	Lysine	16	68304392	C	A	rs8056893	20091	8.192e-34	0.9075	0.2098	0.0354	3.04e-09	0.904856	0.171809	0.0271478	2.6092e-10	0.7333	0.0143	0.0017	2.083e-17			+	1,2,3,4,6,11,56
TAT	Tyrosine	16	71603912	C	A	rs172650	20072	8.756e-22	0.3497	0.078	0.0217	0.0003297	0.349928	0.113176	0.0168208	1.83701e-11	0.6543	0.0102	0.0016	2.818e-10	Ubiquinone and other terpenoid-quinone biosynthesis,Tyrosine metabolism,Phenylalanine metabolism,Phenylalanine, tyrosine and tryptophan biosynthesis		+	1,2,3,11,15,17,46,78
GCSH	Glycine	16	81110984	T	G	rs9925940	20049	1.572e-31	0.218	-0.1703	0.0245	3.779e-12	0.21373	-0.168883	0.019483	5.27287e-18	0.0762	-0.0225	0.0048	2.572e-06	Glycine, serine and threonine metabolism,Glyoxylate and dicarboxylate metabolism,Carbon metabolism	+	+	1,3,5,11,15,46,47,52,53,55
SLC7A5	Kynurenine	16	87878476	G	A	rs4843718	12093	4.915e-40	0.1218	0.2209	0.0309	8.629e-13	-	-	-	-	0.2413	0.0253	0.0024	1.06e-25		+		2,3,4,5,6,11,50,91
SLC13A5	Citric acid	17	6607018	G	A	rs218676	20086	1.069e-20	0.5549	0.0936	0.0204	4.676e-06	0.558801	0.0779793	0.0161024	1.30527e-06	0.1778	0.0166	0.0027	4.84e-10		+	+	1,2,15
PRPSAP2	1,5-Anhydro-D-sorbitol	17	18770530	A	G	rs2305062	12184	8.385e-11	0.3885	-0.108	0.0213	4.033e-07	-	-	-	-	0.0444	-0.029	0.0067	1.408e-05		+		3,4,19
BCAS3	1,5-Anhydro-D-sorbitol	17	59465697	T	C	rs2079742	12184	6.318e-11	0.4953	-0.1374	0.0227	1.358e-09	-	-	-	-	0.1478	-0.0145	0.0042	0.0005475
SLC16A3	Malic acid	17	80191425	C	A	rs7503429	11824	2.087e-10	0.8141	-0.0812	0.0303	0.007348	-	-	-	-	0.4255	-0.016	0.0026	1.635e-09				2,79
ISYNA1	myo-Inositol	19	18611147	A	G	rs875396	12209	2.756e-14	0.2528	0.0939	0.0239	8.284e-05	-	-	-	-	0.3457	0.013	0.0018	1.235e-13	Inositol phosphate metabolism			2,3
PRODH2	Proline	19	36290977	C	T	rs3761097	18278	5.772e-15	0.1616	0.1167	0.0294	7.115e-05	0.169331	0.136954	0.0214247	1.72684e-10	0.053	0.014	0.005	0.00511	Arginine and proline metabolism		+	1
PRODH2	Pipecolinic acid	19	36290977	C	T	rs3761097	10443	1.751e-26	0.1619	0.453	0.0287	2.702e-56	-	-	-	-	0.053	0.001	0.01	0.9203		+
PRODH2	4-Hydroxyproline	19	36290977	C	T	rs3761097	10414	7.524e-18	0.1617	0.2878	0.0292	6.208e-23	-	-	-	-	0.053	0.025	0.0097	0.00999	Arginine and proline metabolism	+		11
BCAT2	Arabinose	19	49311530	C	G	rs491459	9279	5.122e-10	0.5203	0.0849	0.0205	3.311e-05	-	-	-	-	0.79	0.025	0.0053	2.342e-06				3,6
TP53RK	2-Oxoglutaric acid	20	45238212	G	T	rs383551	12454	1.843e-17	0.5089	0.1634	0.0205	1.582e-15	0.526976	0.0623017	0.0324603	0.0550954	0.2737	0.0178	0.0043	3.56e-05		+	+
PRODH	Proline	22	18915347	C	T	rs2238732	20044	1.3e-306	0.1386	0.6602	0.029	1.03e-114	0.139601	0.649283	0.0220661	1.36382e-180	0.0468	0.0715	0.0051	2.015e-44	Arginine and proline metabolism	+	+	1,2,3,4,5,6,8,9,10,11,13,44,47,50,52,56,92
