# Supplementary material for: Genetic influences on human blood metabolites in the Japanese population
Source: iScience. 2022 Dec 6;26(1):105738. doi: 10.1016/j.isci.2022.105738 (PMC9792902; doi:10.1016/j.isci.2022.105738)
Supplement: Table S8. Result of functional enrichment analysis, related to Figure 2 [file mmc9.xlsx]

## Sheet: Table S8
Table S8. Result of functional enrichment analysis, Related to Figure 2
†Count of loci with a variant annotated in the selected function (see Methods).
‡Count of rondomly selected loci with a variant annotated in the selected function (see Methods).
Function		Phenotype	Number of associated loci	Fold	p-value	Nv†	Frequency (%)	Minimum of N1~N1000‡	Maximum of N1~N1000‡	Phenotype	Number of associated loci	Fold	p-value	Nv†	Frequency (%)	Minimum of N1~N1000‡	Maximum of N1~N1000‡	Phenotype	Number of associated loci	Fold	p-value	Nv†	Frequency (%)	Minimum of N1~N1000‡	Maximum of N1~N1000‡	Phenotype	Number of associated loci	Fold	p-value	Nv†	Frequency (%)	Minimum of N1~N1000‡	Maximum of N1~N1000‡
Coding region		Metabolite	75	5.38 (3.14-11)	0.001998	44	58.7	1	18	Gene expression	649	2.79 (2.32-3.48)	0.001998	230	35.4	58	108	Clinical measurement	960	2.05 (1.76-2.47)	0.001998	232	24.2	82	150	Disease	174	1.87 (1.32-3.08)	0.001998	37	21.3	8	35
	Nonsynonymous			8.22 (3.88-31)	0.001998	31	41.3	0	10			2.97 (2.29-4.29)	0.001998	103	15.9	19	57			2.87 (2.25-3.84)	0.001998	142	14.8	30	70			3.1 (1.86-8.67)	0.001998	26	14.9	2	22
	Synonymous			2.85 (1.64-9)	0.001998	18	24	0	16			2.8 (2.26-3.59)	0.001998	183	28.2	45	89			1.48 (1.24-1.85)	0.001998	131	13.6	64	116			1.41 (0.96-2.44)	0.0849151	22	12.6	6	27
	Frameshift / stop gain			10.15 (2-20000)	0.020979	2	2.7	0	2			2.5 (1-40000)	0.106893	4	0.6	0	7			2.74 (1.14-80000)	0.015984	8	0.8	0	11			0 (0-0)	0.614386	0	0	0	3
UTR				2.21 (1.31-5.25)	0.001998	21	28	1	19			3.25 (2.73-3.97)	0.001998	306	47.1	67	123			1.92 (1.66-2.26)	0.001998	249	25.9	101	175			1.53 (1.13-2.33)	0.00899101	35	20.1	10	36
Splicing site				13.42 (2-20000)	0.00999001	2	2.7	0	2			11.86 (4-120000)	0.001998	12	1.8	0	7			3.4 (1-40000)	0.041958	4	0.4	0	5			7.04 (1-20000)	0.032967	2	1.1	0	3
ncRNA				0.6 (0.36-1.67)	0.1998	5	6.7	1	18			2.27 (1.9-2.79)	0.001998	198	30.5	61	114			0.91 (0.78-1.08)	0.27972	114	11.9	89	163			1.5 (1.1-2.36)	0.010989	33	19	8	35
Intronic				1.69 (1.38-2.25)	0.001998	54	72	18	45			1.64 (1.52-1.78)	0.001998	515	79.4	266	357			1.49 (1.4-1.59)	0.001998	667	69.5	403	498			1.51 (1.31-1.78)	0.001998	119	68.4	58	97
Intergenic				0.8 (0.69-0.95)	0.021978	37	49.3	34	58			1.11 (1.05-1.16)	0.001998	500	77	406	495			0.96 (0.92-1)	0.0599401	631	65.7	610	705			0.83 (0.76-0.93)	0.00599401	97	55.7	95	140
Regulatory region	Active promoter			1.43 (0.94-2.67)	0.134865	16	21.3	3	21			3.4 (2.88-4.04)	0.001998	380	58.6	80	144			1.88 (1.63-2.19)	0.001998	287	29.9	120	191			1.65 (1.18-2.37)	0.001998	45	25.9	14	43
	Weak promoter			1.41 (1-2.18)	0.0679321	24	32	7	30			2.49 (2.21-2.89)	0.001998	431	66.4	141	210			1.56 (1.42-1.76)	0.001998	375	39.1	195	283			1.43 (1.13-1.88)	0.001998	60	34.5	24	58
	Poised promoter			1.07 (0.58-3.5)	0.806194	7	9.3	0	17			2.43 (1.99-3.11)	0.001998	171	26.3	46	99			1.67 (1.42-2.08)	0.001998	160	16.7	67	123			1.8 (1.25-3.33)	0.001998	30	17.2	6	29
	Strong enhancer			1.14 (0.89-1.55)	0.35964	31	41.3	15	39			1.7 (1.56-1.86)	0.001998	474	73	243	318			1.62 (1.5-1.75)	0.001998	639	66.6	341	442			1.55 (1.32-1.91)	0.001998	107	61.5	49	88
	Weak enhancer			1.17 (1-1.42)	0.0679321	51	68	31	57			1.32 (1.25-1.4)	0.001998	582	89.7	400	474			1.21 (1.16-1.27)	0.001998	768	80	581	678			1.23 (1.11-1.4)	0.001998	136	78.2	88	129
