# Supplementary material for: Genetic influences on human blood metabolites in the Japanese population
Source: iScience. 2022 Dec 6;26(1):105738. doi: 10.1016/j.isci.2022.105738 (PMC9792902; doi:10.1016/j.isci.2022.105738)
Supplement: Table S9. Result of the PheWAS, related to Figure 3 [file mmc10.xlsx]

## Sheet: Table S9
Table S9. Result of the PheWAS, Related to Figure 3
Effectsize is based on the ALT allele.
† :Phenotype was absent in the Nagahama cohort
Putative causal gene	CHR	POS	REF	ALT	SNP ID	Metabolite				Clinical measurement							Lead SNP	R2 with the lead SNP in 1KG EAS
						Name	Effect	SE	p-value	Name	Biobank Japan			The Nagahama cohort
											Effect	SE	p-value	Effect	SE	p-value
NBPF3	1	21817085	C	T	rs1106357	O-Phosphoethanolamine	0.1988	0.0206	4.794e-22	Alkaline phosphatase	-0.1034	0.004687	6.866e-108	-0.1009	0.0206	1.013e-06		1
NBPF3	1	21817085	C	T	rs1106357	O-Phosphoethanolamine	0.1988	0.0206	4.794e-22	Phosphorus	0.06334	0.007346	6.544e-18	0.1236	0.0206	1.918e-09		1
NBPF3	1	21817085	C	T	rs1106357	Phosphoric acid	0.1231	0.0206	2.217e-09	Alkaline phosphatase	-0.1034	0.004687	6.866e-108	-0.1009	0.0206	1.013e-06		0.342636
NBPF3	1	21817085	C	T	rs1106357	Phosphoric acid	0.1231	0.0206	2.217e-09	Phosphorus	0.06334	0.007346	6.544e-18	0.1236	0.0206	1.918e-09		0.342636
ALPL	1	21901457	A	G	rs1697404	O-Phosphoethanolamine	-0.1419	0.0211	1.718e-11	Alkaline phosphatase	0.06352	0.004423	9.009e-47	0.0715	0.021	0.0006739		1
ALPL	1	21901457	A	G	rs1697404	O-Phosphoethanolamine	-0.1419	0.0211	1.718e-11	Phosphorus	-0.04574	0.006925	3.976e-11	-0.0768	0.021	0.0002602		1
GCKR	2	27730940	T	C	rs1260326	Mannose	0.5379	0.0188	8.3e-181	Albumin	-0.05949	0.004458	1.233e-40	-0.0659	0.0202	0.001108	+	1
GCKR	2	27730940	T	C	rs1260326	Mannose	0.5379	0.0188	8.3e-181	Albumin/globulin ratio	-0.02742	0.004539	1.532e-09	-0.0144	0.0202	0.4747	+	1
GCKR	2	27730940	T	C	rs1260326	Mannose	0.5379	0.0188	8.3e-181	Aspartate aminotransferase	-0.0261	0.00377	4.427e-12	-0.0068	0.0204	0.7394	+	1
GCKR	2	27730940	T	C	rs1260326	Mannose	0.5379	0.0188	8.3e-181	Blood sugar	0.03854	0.004685	1.943e-16	0.0857	0.0204	2.55e-05	+	1
GCKR	2	27730940	T	C	rs1260326	Mannose	0.5379	0.0188	8.3e-181	Chloride	0.02428	0.004013	1.441e-09	0.0439	0.0202	0.02954	+	1
GCKR	2	27730940	T	C	rs1260326	Mannose	0.5379	0.0188	8.3e-181	C-reactive protein	-0.03125	0.005187	1.697e-09	-0.0671	0.021	0.001353	+	1
GCKR	2	27730940	T	C	rs1260326	Mannose	0.5379	0.0188	8.3e-181	Creatine kinase	0.02298	0.004165	3.433e-08	†	†	†	+	1
GCKR	2	27730940	T	C	rs1260326	Mannose	0.5379	0.0188	8.3e-181	Estimated glomerular filtration rate	-0.03167	0.003759	3.588e-17	-0.0559	0.0202	0.005642	+	1
GCKR	2	27730940	T	C	rs1260326	Mannose	0.5379	0.0188	8.3e-181	Hematocrit	0.02281	0.004255	8.274e-08	0.0052	0.0202	0.7967	+	1
GCKR	2	27730940	T	C	rs1260326	Mannose	0.5379	0.0188	8.3e-181	Hemoglobin	0.022	0.004255	2.33e-07	0.002	0.0202	0.9196	+	1
GCKR	2	27730940	T	C	rs1260326	Mannose	0.5379	0.0188	8.3e-181	Lactate dehydrogenase	0.02483	0.004008	5.787e-10	†	†	†	+	1
GCKR	2	27730940	T	C	rs1260326	Mannose	0.5379	0.0188	8.3e-181	Lymphocyte count	-0.02642	0.005733	4.054e-06	-0.0048	0.0202	0.811	+	1
GCKR	2	27730940	T	C	rs1260326	Mannose	0.5379	0.0188	8.3e-181	Neutrophil count	-0.02619	0.005733	4.907e-06	-0.0077	0.0202	0.7024	+	1
GCKR	2	27730940	T	C	rs1260326	Mannose	0.5379	0.0188	8.3e-181	Platelet count	-0.04103	0.00426	5.923e-22	-0.0591	0.0202	0.003436	+	1
GCKR	2	27730940	T	C	rs1260326	Mannose	0.5379	0.0188	8.3e-181	Prothrombin time	0.03223	0.005915	5.079e-08	†	†	†	+	1
GCKR	2	27730940	T	C	rs1260326	Mannose	0.5379	0.0188	8.3e-181	Serum creatinine	0.03431	0.003672	9.251e-21	0.058	0.0202	0.004139	+	1
GCKR	2	27730940	T	C	rs1260326	Mannose	0.5379	0.0188	8.3e-181	Total cholesterol	-0.03525	0.003927	2.8e-19	-0.0387	0.0202	0.05521	+	1
GCKR	2	27730940	T	C	rs1260326	Mannose	0.5379	0.0188	8.3e-181	Total protein	-0.03993	0.004231	3.79e-21	-0.045	0.0202	0.0258	+	1
GCKR	2	27730940	T	C	rs1260326	Mannose	0.5379	0.0188	8.3e-181	Triglyceride	-0.08881	0.004306	1.691e-94	-0.1064	0.0203	1.531e-07	+	1
GCKR	2	27730940	T	C	rs1260326	Mannose	0.5379	0.0188	8.3e-181	Uric acid	-0.03472	0.00424	2.648e-16	-0.0149	0.0202	0.4608	+	1
GCKR	2	27730940	T	C	rs1260326	Mannose	0.5379	0.0188	8.3e-181	White blood cell count	-0.0256	0.004269	2.012e-09	-0.0538	0.0202	0.007793	+	1
GCKR	2	27730940	T	C	rs1260326	Mannose	0.5379	0.0188	8.3e-181	γ-glutamyl transferase	-0.06015	0.004101	1.054e-48	-0.0347	0.0206	0.09256	+	1
GCKR	2	27742603	T	C	rs780093	Threonine	0.134	0.0202	3.092e-11	Albumin	-0.05769	0.004459	2.69e-38	-0.055	0.0202	0.006606		0.980319
GCKR	2	27742603	T	C	rs780093	Threonine	0.134	0.0202	3.092e-11	Albumin/globulin ratio	-0.02836	0.00454	4.231e-10	-0.0002	0.0202	0.9904		0.980319
GCKR	2	27742603	T	C	rs780093	Threonine	0.134	0.0202	3.092e-11	Aspartate aminotransferase	-0.025	0.003772	3.385e-11	-0.0119	0.0204	0.56		0.980319
GCKR	2	27742603	T	C	rs780093	Threonine	0.134	0.0202	3.092e-11	Blood sugar	0.03647	0.00469	7.475e-15	0.0892	0.0204	1.242e-05		0.980319
GCKR	2	27742603	T	C	rs780093	Threonine	0.134	0.0202	3.092e-11	Chloride	0.02426	0.004013	1.485e-09	0.032	0.0202	0.1143		0.980319
GCKR	2	27742603	T	C	rs780093	Threonine	0.134	0.0202	3.092e-11	C-reactive protein	-0.03142	0.005191	1.429e-09	-0.0659	0.021	0.001696		0.980319
GCKR	2	27742603	T	C	rs780093	Threonine	0.134	0.0202	3.092e-11	Creatine kinase	0.02211	0.004166	1.111e-07	†	†	†		0.980319
GCKR	2	27742603	T	C	rs780093	Threonine	0.134	0.0202	3.092e-11	Estimated glomerular filtration rate	-0.03136	0.003761	7.57e-17	-0.0511	0.0202	0.01156		0.980319
GCKR	2	27742603	T	C	rs780093	Threonine	0.134	0.0202	3.092e-11	Hematocrit	0.02036	0.004256	1.726e-06	0.0081	0.0203	0.6909		0.980319
GCKR	2	27742603	T	C	rs780093	Threonine	0.134	0.0202	3.092e-11	Hemoglobin	0.01906	0.004255	7.532e-06	0.005	0.0203	0.8033		0.980319
GCKR	2	27742603	T	C	rs780093	Threonine	0.134	0.0202	3.092e-11	Lactate dehydrogenase	0.02443	0.00401	1.107e-09	†	†	†		0.980319
GCKR	2	27742603	T	C	rs780093	Threonine	0.134	0.0202	3.092e-11	Lymphocyte count	-0.02542	0.00574	9.474e-06	-0.01	0.0202	0.6198		0.980319
GCKR	2	27742603	T	C	rs780093	Threonine	0.134	0.0202	3.092e-11	Platelet count	-0.03939	0.00426	2.307e-20	-0.0613	0.0202	0.002446		0.980319
GCKR	2	27742603	T	C	rs780093	Threonine	0.134	0.0202	3.092e-11	Prothrombin time	0.03689	0.005925	4.792e-10	†	†	†		0.980319
GCKR	2	27742603	T	C	rs780093	Threonine	0.134	0.0202	3.092e-11	Serum creatinine	0.03403	0.003674	1.979e-20	0.0577	0.0203	0.004411		0.980319
GCKR	2	27742603	T	C	rs780093	Threonine	0.134	0.0202	3.092e-11	Total cholesterol	-0.03492	0.003928	6.109e-19	-0.0389	0.0202	0.05455		0.980319
GCKR	2	27742603	T	C	rs780093	Threonine	0.134	0.0202	3.092e-11	Total protein	-0.0369	0.004231	2.762e-18	-0.048	0.0202	0.01756		0.980319
GCKR	2	27742603	T	C	rs780093	Threonine	0.134	0.0202	3.092e-11	Triglyceride	-0.0821	0.004307	5.457e-81	-0.0988	0.0203	1.181e-06		0.980319
GCKR	2	27742603	T	C	rs780093	Threonine	0.134	0.0202	3.092e-11	Uric acid	-0.02931	0.004243	4.92e-12	-0.0159	0.0202	0.4334		0.980319
GCKR	2	27742603	T	C	rs780093	Threonine	0.134	0.0202	3.092e-11	White blood cell count	-0.02404	0.00427	1.795e-08	-0.0604	0.0202	0.002831		0.980319
GCKR	2	27742603	T	C	rs780093	Threonine	0.134	0.0202	3.092e-11	γ-glutamyl transferase	-0.0595	0.004102	1.135e-47	-0.0245	0.0207	0.2367		0.980319
CPS1	2	211540507	C	A	rs1047891	Acetylglycine	0.4199	0.0297	1.861e-45	Alanine aminotransferase	0.049	0.005682	6.46e-18	0.0756	0.0294	0.01005	+	1
CPS1	2	211540507	C	A	rs1047891	Acetylglycine	0.4199	0.0297	1.861e-45	Blood urea nitrogen	-0.02564	0.005302	1.327e-06	†	†	†	+	1
CPS1	2	211540507	C	A	rs1047891	Acetylglycine	0.4199	0.0297	1.861e-45	Estimated glomerular filtration rate	-0.04289	0.005593	1.73e-14	-0.0793	0.029	0.006187	+	1
CPS1	2	211540507	C	A	rs1047891	Acetylglycine	0.4199	0.0297	1.861e-45	Mean corpuscular hemoglobin	0.0346	0.006337	4.749e-08	†	†	†	+	1
CPS1	2	211540507	C	A	rs1047891	Acetylglycine	0.4199	0.0297	1.861e-45	Mean corpuscular volume	0.03507	0.006339	3.145e-08	†	†	†	+	1
CPS1	2	211540507	C	A	rs1047891	Acetylglycine	0.4199	0.0297	1.861e-45	Serum creatinine	0.03807	0.005463	3.208e-12	0.0553	0.0291	0.05697	+	1
CPS1	2	211540507	C	A	rs1047891	Acetylglycine	0.4199	0.0297	1.861e-45	Uric acid	-0.02798	0.006297	8.865e-06	-0.0243	0.029	0.4016	+	1
CPS1	2	211540507	C	A	rs1047891	Glycine	1.0792	0.0249	1.18E-410	Alanine aminotransferase	0.049	0.005682	6.46e-18	0.0756	0.0294	0.01005	+	1
CPS1	2	211540507	C	A	rs1047891	Glycine	1.0792	0.0249	1.18E-410	Blood urea nitrogen	-0.02564	0.005302	1.327e-06	†	†	†	+	1
CPS1	2	211540507	C	A	rs1047891	Glycine	1.0792	0.0249	1.18E-410	Estimated glomerular filtration rate	-0.04289	0.005593	1.73e-14	-0.0793	0.029	0.006187	+	1
CPS1	2	211540507	C	A	rs1047891	Glycine	1.0792	0.0249	1.18E-410	Mean corpuscular hemoglobin	0.0346	0.006337	4.749e-08	†	†	†	+	1
CPS1	2	211540507	C	A	rs1047891	Glycine	1.0792	0.0249	1.18E-410	Mean corpuscular volume	0.03507	0.006339	3.145e-08	†	†	†	+	1
CPS1	2	211540507	C	A	rs1047891	Glycine	1.0792	0.0249	1.18E-410	Serum creatinine	0.03807	0.005463	3.208e-12	0.0553	0.0291	0.05697	+	1
CPS1	2	211540507	C	A	rs1047891	Glycine	1.0792	0.0249	1.18E-410	Uric acid	-0.02798	0.006297	8.865e-06	-0.0243	0.029	0.4016	+	1
CPS1	2	211540507	C	A	rs1047891	Serine	0.3704	0.0285	1.536e-38	Alanine aminotransferase	0.049	0.005682	6.46e-18	0.0756	0.0294	0.01005	+	1
CPS1	2	211540507	C	A	rs1047891	Serine	0.3704	0.0285	1.536e-38	Blood urea nitrogen	-0.02564	0.005302	1.327e-06	†	†	†	+	1
CPS1	2	211540507	C	A	rs1047891	Serine	0.3704	0.0285	1.536e-38	Estimated glomerular filtration rate	-0.04289	0.005593	1.73e-14	-0.0793	0.029	0.006187	+	1
CPS1	2	211540507	C	A	rs1047891	Serine	0.3704	0.0285	1.536e-38	Mean corpuscular hemoglobin	0.0346	0.006337	4.749e-08	†	†	†	+	1
CPS1	2	211540507	C	A	rs1047891	Serine	0.3704	0.0285	1.536e-38	Mean corpuscular volume	0.03507	0.006339	3.145e-08	†	†	†	+	1
CPS1	2	211540507	C	A	rs1047891	Serine	0.3704	0.0285	1.536e-38	Serum creatinine	0.03807	0.005463	3.208e-12	0.0553	0.0291	0.05697	+	1
CPS1	2	211540507	C	A	rs1047891	Serine	0.3704	0.0285	1.536e-38	Uric acid	-0.02798	0.006297	8.865e-06	-0.0243	0.029	0.4016	+	1
CPS1	2	211595900	C	T	rs72933889	Creatinine	0.2663	0.0273	1.714e-22	Alanine aminotransferase	0.04261	0.005215	3.074e-16	0.0862	0.0278	0.001957	+	1
CPS1	2	211595900	C	T	rs72933889	Creatinine	0.2663	0.0273	1.714e-22	Estimated glomerular filtration rate	-0.03651	0.005137	1.185e-12	-0.0635	0.0275	0.02067	+	1
CPS1	2	211595900	C	T	rs72933889	Creatinine	0.2663	0.0273	1.714e-22	Serum creatinine	0.02981	0.005018	2.844e-09	0.0507	0.0275	0.06546	+	1
SLC2A9	4	9984541	G	T	rs9994216	Uric acid	0.1718	0.0205	5.145e-17	Uric acid	0.1238	0.004292	5.372e-183	0.168	0.0205	2.502e-16		1
ABCG2	4	89045331	A	G	rs75544042	Uric acid	-0.1627	0.0222	2.455e-13	Estimated glomerular filtration rate	0.02146	0.004087	1.509e-07	0.0213	0.0224	0.3397		1
ABCG2	4	89045331	A	G	rs75544042	Uric acid	-0.1627	0.0222	2.455e-13	Serum creatinine	-0.01999	0.003991	5.492e-07	-0.0287	0.0224	0.2		1
ABCG2	4	89045331	A	G	rs75544042	Uric acid	-0.1627	0.0222	2.455e-13	Uric acid	-0.1134	0.004647	1.973e-131	-0.1569	0.0222	1.743e-12		1
PPM1K	4	89226422	T	C	rs1440581	Valine	0.1312	0.0204	1.231e-10	Uric acid	-0.02336	0.004207	2.835e-08	-0.0419	0.0204	0.04036		1
PPM1K	4	89228383	T	C	rs7660693	2-Oxoisocaproic acid	0.129	0.0206	3.596e-10	Uric acid	-0.0237	0.004212	1.832e-08	-0.0426	0.0206	0.03877	+	1
PPM1K	4	89228383	T	C	rs7660693	3-Methyl-2-oxobutyric acid	0.1526	0.0205	1.118e-13	Uric acid	-0.0237	0.004212	1.832e-08	-0.0426	0.0206	0.03877	+	1
REV3L	6	111545540	T	C	rs354551	Tyrosine	-0.1743	0.0223	5.551e-15	Mean corpuscular volume	-0.02192	0.004677	2.763e-06	†	†	†		1
PSPH	7	56079744	A	G	rs11238389	Glycine	0.1416	0.0217	6.851e-11	Alanine aminotransferase	-0.02248	0.004026	2.365e-08	-0.0701	0.022	0.00141		1
PSPH	7	56079744	A	G	rs11238389	Glycine	0.1416	0.0217	6.851e-11	Aspartate aminotransferase	-0.01868	0.003985	2.779e-06	-0.1055	0.0218	1.347e-06		1
PSPH	7	56080426	C	G	rs62457261	Serine	0.32	0.0212	1.907e-51	Alanine aminotransferase	-0.02247	0.004022	2.309e-08	-0.0746	0.0219	0.0006568	+	1
PSPH	7	56080426	C	G	rs62457261	Serine	0.32	0.0212	1.907e-51	Aspartate aminotransferase	-0.01883	0.003981	2.246e-06	-0.1084	0.0218	6.201e-07	+	1
PSPH	7	56080426	C	G	rs62457261	Serine	0.32	0.0212	1.907e-51	Total bilirubin	0.02021	0.00453	8.155e-06	0.0035	0.0218	0.8732	+	1
SLC22A12	11	64424967	C	A	rs57633992	Uric acid	-0.7243	0.0409	3.717e-70	Uric acid	-0.6648	0.01067	1.0E-844	-0.6892	0.0411	2.997e-63		0.0907216
NOX4	11	89224453	A	C	rs2289125	Cystine	0.213	0.021	4.344e-24	Pulse pressure	0.02881	0.004163	4.507e-12	0.0234	0.0212	0.2701	+	1
NOX4	11	89224453	A	C	rs2289125	Cystine	0.213	0.021	4.344e-24	Systolic blood pressure	0.02115	0.004179	4.168e-07	-0.0088	0.0212	0.6772	+	1
ALDH2	12	111939547	G	A	rs2238153	2-Hydroxyisovaleric acid	-0.1147	0.0219	1.673e-07	Activated partial thromboplastin time	0.04094	0.008039	3.537e-07	†	†	†		0.241406
ALDH2	12	111939547	G	A	rs2238153	2-Hydroxyisovaleric acid	-0.1147	0.0219	1.673e-07	Alanine aminotransferase	-0.0359	0.004179	8.61e-18	-0.0529	0.0219	0.01556		0.241406
ALDH2	12	111939547	G	A	rs2238153	2-Hydroxyisovaleric acid	-0.1147	0.0219	1.673e-07	Aspartate aminotransferase	-0.03274	0.004135	2.393e-15	-0.0801	0.0218	0.0002297		0.241406
ALDH2	12	111939547	G	A	rs2238153	2-Hydroxyisovaleric acid	-0.1147	0.0219	1.673e-07	Blood urea nitrogen	0.02429	0.003903	4.858e-10	†	†	†		0.241406
ALDH2	12	111939547	G	A	rs2238153	2-Hydroxyisovaleric acid	-0.1147	0.0219	1.673e-07	Diastolic blood pressure	-0.02985	0.004192	1.076e-12	-0.042	0.0216	0.05144		0.241406
ALDH2	12	111939547	G	A	rs2238153	2-Hydroxyisovaleric acid	-0.1147	0.0219	1.673e-07	Estimated glomerular filtration rate	-0.02595	0.004117	2.914e-10	-0.0167	0.0216	0.4391		0.241406
ALDH2	12	111939547	G	A	rs2238153	2-Hydroxyisovaleric acid	-0.1147	0.0219	1.673e-07	High-density-lipoprotein cholesterol	-0.04616	0.005754	1.043e-15	-0.0538	0.0216	0.01253		0.241406
ALDH2	12	111939547	G	A	rs2238153	2-Hydroxyisovaleric acid	-0.1147	0.0219	1.673e-07	Low-density-lipoprotein cholesterol	0.03089	0.005714	6.487e-08	-0.0016	0.0216	0.9406		0.241406
ALDH2	12	111939547	G	A	rs2238153	2-Hydroxyisovaleric acid	-0.1147	0.0219	1.673e-07	Mean arterial pressure	-0.03513	0.004223	8.923e-17	-0.045	0.0216	0.03696		0.241406
ALDH2	12	111939547	G	A	rs2238153	2-Hydroxyisovaleric acid	-0.1147	0.0219	1.673e-07	Mean corpuscular hemoglobin	-0.06534	0.004676	2.264e-44	†	†	†		0.241406
ALDH2	12	111939547	G	A	rs2238153	2-Hydroxyisovaleric acid	-0.1147	0.0219	1.673e-07	Mean corpuscular hemoglobin concentration	-0.03211	0.004689	7.47e-12	†	†	†		0.241406
ALDH2	12	111939547	G	A	rs2238153	2-Hydroxyisovaleric acid	-0.1147	0.0219	1.673e-07	Mean corpuscular volume	-0.05762	0.004677	6.939e-35	†	†	†		0.241406
ALDH2	12	111939547	G	A	rs2238153	2-Hydroxyisovaleric acid	-0.1147	0.0219	1.673e-07	Platelet count	0.0515	0.004665	2.449e-28	0.0438	0.0216	0.04255		0.241406
ALDH2	12	111939547	G	A	rs2238153	2-Hydroxyisovaleric acid	-0.1147	0.0219	1.673e-07	Pulse pressure	-0.02237	0.004174	8.355e-08	-0.0235	0.0216	0.2754		0.241406
ALDH2	12	111939547	G	A	rs2238153	2-Hydroxyisovaleric acid	-0.1147	0.0219	1.673e-07	Red blood cell count	0.03807	0.004673	3.789e-16	0.0608	0.0216	0.0048		0.241406
ALDH2	12	111939547	G	A	rs2238153	2-Hydroxyisovaleric acid	-0.1147	0.0219	1.673e-07	Serum creatinine	0.02614	0.004022	8.071e-11	0.0343	0.0216	0.1127		0.241406
ALDH2	12	111939547	G	A	rs2238153	2-Hydroxyisovaleric acid	-0.1147	0.0219	1.673e-07	Systolic blood pressure	-0.03565	0.00419	1.783e-17	-0.043	0.0216	0.04616		0.241406
ALDH2	12	111939547	G	A	rs2238153	2-Hydroxyisovaleric acid	-0.1147	0.0219	1.673e-07	Total protein	-0.02979	0.004632	1.259e-10	-0.0537	0.0215	0.0127		0.241406
ALDH2	12	111939547	G	A	rs2238153	2-Hydroxyisovaleric acid	-0.1147	0.0219	1.673e-07	Uric acid	-0.0391	0.004642	3.643e-17	-0.0388	0.0216	0.07219		0.241406
ALDH2	12	111939547	G	A	rs2238153	2-Hydroxyisovaleric acid	-0.1147	0.0219	1.673e-07	ﾎｳ-glutamyl transferase	-0.05356	0.0045	1.154e-32	-0.087	0.0221	8.222e-05		0.241406
ALDH2	12	111939547	G	A	rs2238153	2-Oxoisocaproic acid	-0.0676	0.0216	0.00171	Activated partial thromboplastin time	0.04094	0.008039	3.537e-07	†	†	†		0.241406
ALDH2	12	111939547	G	A	rs2238153	2-Oxoisocaproic acid	-0.0676	0.0216	0.00171	Alanine aminotransferase	-0.0359	0.004179	8.61e-18	-0.0529	0.0219	0.01556		0.241406
ALDH2	12	111939547	G	A	rs2238153	2-Oxoisocaproic acid	-0.0676	0.0216	0.00171	Aspartate aminotransferase	-0.03274	0.004135	2.393e-15	-0.0801	0.0218	0.0002297		0.241406
ALDH2	12	111939547	G	A	rs2238153	2-Oxoisocaproic acid	-0.0676	0.0216	0.00171	Blood urea nitrogen	0.02429	0.003903	4.858e-10	†	†	†		0.241406
ALDH2	12	111939547	G	A	rs2238153	2-Oxoisocaproic acid	-0.0676	0.0216	0.00171	Diastolic blood pressure	-0.02985	0.004192	1.076e-12	-0.042	0.0216	0.05144		0.241406
ALDH2	12	111939547	G	A	rs2238153	2-Oxoisocaproic acid	-0.0676	0.0216	0.00171	Estimated glomerular filtration rate	-0.02595	0.004117	2.914e-10	-0.0167	0.0216	0.4391		0.241406
ALDH2	12	111939547	G	A	rs2238153	2-Oxoisocaproic acid	-0.0676	0.0216	0.00171	High-density-lipoprotein cholesterol	-0.04616	0.005754	1.043e-15	-0.0538	0.0216	0.01253		0.241406
ALDH2	12	111939547	G	A	rs2238153	2-Oxoisocaproic acid	-0.0676	0.0216	0.00171	Low-density-lipoprotein cholesterol	0.03089	0.005714	6.487e-08	-0.0016	0.0216	0.9406		0.241406
ALDH2	12	111939547	G	A	rs2238153	2-Oxoisocaproic acid	-0.0676	0.0216	0.00171	Mean arterial pressure	-0.03513	0.004223	8.923e-17	-0.045	0.0216	0.03696		0.241406
ALDH2	12	111939547	G	A	rs2238153	2-Oxoisocaproic acid	-0.0676	0.0216	0.00171	Mean corpuscular hemoglobin	-0.06534	0.004676	2.264e-44	†	†	†		0.241406
ALDH2	12	111939547	G	A	rs2238153	2-Oxoisocaproic acid	-0.0676	0.0216	0.00171	Mean corpuscular hemoglobin concentration	-0.03211	0.004689	7.47e-12	†	†	†		0.241406
ALDH2	12	111939547	G	A	rs2238153	2-Oxoisocaproic acid	-0.0676	0.0216	0.00171	Mean corpuscular volume	-0.05762	0.004677	6.939e-35	†	†	†		0.241406
ALDH2	12	111939547	G	A	rs2238153	2-Oxoisocaproic acid	-0.0676	0.0216	0.00171	Platelet count	0.0515	0.004665	2.449e-28	0.0438	0.0216	0.04255		0.241406
ALDH2	12	111939547	G	A	rs2238153	2-Oxoisocaproic acid	-0.0676	0.0216	0.00171	Pulse pressure	-0.02237	0.004174	8.355e-08	-0.0235	0.0216	0.2754		0.241406
ALDH2	12	111939547	G	A	rs2238153	2-Oxoisocaproic acid	-0.0676	0.0216	0.00171	Red blood cell count	0.03807	0.004673	3.789e-16	0.0608	0.0216	0.0048		0.241406
ALDH2	12	111939547	G	A	rs2238153	2-Oxoisocaproic acid	-0.0676	0.0216	0.00171	Serum creatinine	0.02614	0.004022	8.071e-11	0.0343	0.0216	0.1127		0.241406
ALDH2	12	111939547	G	A	rs2238153	2-Oxoisocaproic acid	-0.0676	0.0216	0.00171	Systolic blood pressure	-0.03565	0.00419	1.783e-17	-0.043	0.0216	0.04616		0.241406
ALDH2	12	111939547	G	A	rs2238153	2-Oxoisocaproic acid	-0.0676	0.0216	0.00171	Total protein	-0.02979	0.004632	1.259e-10	-0.0537	0.0215	0.0127		0.241406
ALDH2	12	111939547	G	A	rs2238153	2-Oxoisocaproic acid	-0.0676	0.0216	0.00171	Uric acid	-0.0391	0.004642	3.643e-17	-0.0388	0.0216	0.07219		0.241406
ALDH2	12	111939547	G	A	rs2238153	2-Oxoisocaproic acid	-0.0676	0.0216	0.00171	γ-glutamyl transferase	-0.05356	0.0045	1.154e-32	-0.087	0.0221	8.222e-05		0.241406
DPEP1	16	89722390	G	A	rs164752	Cysteinylglycine	0.4447	0.0208	5.57e-101	Pulse pressure	-0.01859	0.003954	2.581e-06	-0.0276	0.0217	0.2037		1
FUT2	19	49250672	C	T	rs28400013	Fucose	-0.6142	0.0198	1.7e-211	Alkaline phosphatase	-0.08864	0.004794	2.514e-76	-0.08	0.0216	0.0002092		0.271433
FUT2	19	49250672	C	T	rs28400013	Fucose	-0.6142	0.0198	1.7e-211	C-reactive protein	0.02497	0.005652	9.988e-06	0.0251	0.0223	0.2614		0.271433
MPST	22	37467270	C	T	rs5756504	Creatinine	-0.1211	0.0205	3.545e-09	Hematocrit	0.03233	0.004237	2.319e-14	-0.0176	0.0205	0.3918		0.906937
MPST	22	37467270	C	T	rs5756504	Creatinine	-0.1211	0.0205	3.545e-09	Hemoglobin	0.04887	0.004237	8.807e-31	0.01	0.0205	0.626		0.906937
MPST	22	37467270	C	T	rs5756504	Creatinine	-0.1211	0.0205	3.545e-09	Mean corpuscular hemoglobin	0.1033	0.004253	3.525e-130	†	†	†		0.906937
MPST	22	37467270	C	T	rs5756504	Creatinine	-0.1211	0.0205	3.545e-09	Mean corpuscular hemoglobin concentration	0.06968	0.004263	4.668e-60	†	†	†		0.906937
MPST	22	37467270	C	T	rs5756504	Creatinine	-0.1211	0.0205	3.545e-09	Mean corpuscular volume	0.08131	0.004254	1.844e-81	†	†	†		0.906937
MPST	22	37467270	C	T	rs5756504	Creatinine	-0.1211	0.0205	3.545e-09	Total bilirubin	0.02311	0.004269	6.203e-08	0.0083	0.0206	0.6873		0.906937
