# Supplementary material for: Genetic influences on human blood metabolites in the Japanese population
Source: iScience. 2022 Dec 6;26(1):105738. doi: 10.1016/j.isci.2022.105738 (PMC9792902; doi:10.1016/j.isci.2022.105738)
Supplement: Table S10. Association of mQTL with disease, related to Figure 4 [file mmc11.xlsx]

## Sheet: Table S10
Table S10. Association of mQTL with disease, Related to Figure 4
Effectsize is based on the ALT allele.
†R2 was not available because SNPs were monomorphic or not present in 1KG
Putative causal gene	CHR	POS	REF	ALT	SNPID	Metabolite		Disease				R2 in 1KG EAS	R2 in 1KG EUR	Selected reason
						Name	Effect	Name	Trait ID	Effect	PUBMEDID
THEM4	1	151970629	G	A	rs61814883	3-Hydroxyisovaleric acid	-0.1549	Diverticular disease	EFO_0009959	Neg	30177863	0.833912	0.867101	LD in EUR
ACP1	2	224919	A	G	rs2290911	Ribulose	-0.1852	Large artery stroke	EFO_0005524	Pos	28265093	0.939423	0.90368	LD in EUR
ACP1	2	272203	C	T	rs11553746	Arabinose	-0.229	Large artery stroke	EFO_0005524	Pos	28265093	0.919672	1	LD in EUR
GCKR	2	27730940	T	C	rs1260326	Mannose	0.5379	Gallstones	EFO_0004210	Pos	27094239	1	1	LD in EUR
GCKR	2	27730940	T	C	rs1260326	Mannose	0.5379	Gout	EFO_0004274	Neg	25646370	1	†	LD in EAS
GCKR	2	27730940	T	C	rs1260326	Mannose	0.5379	Hypertriglyceridemia	EFO_0004211	Neg	20657596	1	1	LD in EUR
GCKR	2	27730940	T	C	rs1260326	Mannose	0.5379	Macular telangiectasia type 2	EFO_1002009	Neg	33654266	1	1	LD in EUR
GCKR	2	27730940	T	C	rs1260326	Mannose	0.5379	Non-alcoholic fatty liver disease	EFO_0003095	Neg	29385134	1	†	LD in EAS
GCKR	2	27730940	T	C	rs1260326	Mannose	0.5379	Type ii diabetes mellitus	EFO_0001360	Pos	29632382	1	†	LD in EAS
GCKR	2	27730940	T	C	rs1260326	Mannose	0.5379	Urolithiasis	MONDO_0024647	Neg	30975718	1	†	LD in EAS
GCKR	2	27730940	T	C	rs1260326	Threonine	0.1252	Urolithiasis	MONDO_0024647	Neg	30975718	0.891745	0.765589	LD in EAS
GCKR	2	27734972	G	A	rs6547692	Mannose	0.5248	Metabolic syndrome	EFO_0000195	Neg	33500527	0.94885	0.805674	LD in EAS
GCKR	2	27734972	G	A	rs6547692	Threonine	0.133	Metabolic syndrome	EFO_0000195	Neg	33500527	0.941345	0.959334	LD in EAS
GCKR	2	27741237	T	C	rs780094	Threonine	0.1328	Non-alcoholic fatty liver disease	EFO_0003095	Neg	29385134	0.957029	0.836211	LD in EAS
GCKR	2	27742603	T	C	rs780093	Mannose	0.5178	Crohn's disease	EFO_0000384	Neg	21102463	0.91038	0.909511	LD in EUR
GCKR	2	27742603	T	C	rs780093	Mannose	0.5178	Nephrolithiasis	EFO_0004253	Neg	31729369	0.91038	0.913137	LD in EAS
GCKR	2	27742603	T	C	rs780093	Threonine	0.134	Crohn's disease	EFO_0000384	Neg	21102463	0.980319	0.831374	LD in EUR
GCKR	2	27742603	T	C	rs780093	Threonine	0.134	Nephrolithiasis	EFO_0004253	Neg	31729369	0.980319	0.839744	LD in EAS
GCKR	2	27742603	T	C	rs780093	Threonine	0.134	Type ii diabetes mellitus	EFO_0001360	Pos	26818947	0.980319	0.839744	LD in EAS
GCKR	2	27748624	A	G	rs1260333	Threonine	0.1333	Gout	EFO_0004274	Neg	32238385	0.980319	0.971593	LD in EAS
SLC1A4	2	65220910	T	C	rs2160387	2-Aminobutyric acid	0.2208	Macular telangiectasia type 2	EFO_1002009	Neg	33654266	0.88779	0.815914	LD in EUR
CPS1	2	211540507	C	A	rs1047891	Glycine	1.0792	Chronic kidney disease	EFO_0003884	Pos	31152163	1	1	LD in EUR
CPS1	2	211540507	C	A	rs1047891	Glycine	1.0792	Macular telangiectasia type 2	EFO_1002009	Neg	33654266	1	1	LD in EUR
CPS1	2	211540507	C	A	rs1047891	Acetylglycine	0.4199	Chronic kidney disease	EFO_0003884	Pos	31152163	1	1	LD in EUR
CPS1	2	211540507	C	A	rs1047891	Acetylglycine	0.4199	Macular telangiectasia type 2	EFO_1002009	Neg	33654266	1	1	LD in EUR
CPS1	2	211540507	C	A	rs1047891	Serine	0.3704	Chronic kidney disease	EFO_0003884	Pos	31152163	1	1	LD in EUR
CPS1	2	211540507	C	A	rs1047891	Serine	0.3704	Macular telangiectasia type 2	EFO_1002009	Neg	33654266	1	1	LD in EUR
SLC2A9	4	9995182	G	C	rs3775948	Uric acid	0.1618	Gout	EFO_0004274	Pos	32238385	0.88889	0.672133	LD in EAS
ABCG2	4	89039082	A	G	rs1481012	Uric acid	0.163	Nephrolithiasis	EFO_0004253	Pos	31729369	1	0.940968	LD in EAS
ABCG2	4	89052323	G	T	rs2231142	Uric acid	0.1611	Gout	EFO_0004274	Pos	25967671	1	1	LD in EAS
ABCG2	4	89052323	G	T	rs2231142	Uric acid	0.1611	Hyperuricemia	EFO_0009104	Pos	29453348	1	1	LD in EAS
ABCG2	4	89054667	A	G	rs4148155	Uric acid	0.1619	Urolithiasis	MONDO_0024647	Pos	32514122	1	0.976308	LD in EAS
PSPH	7	56099352	G	A	rs6955423	Glycine	0.1408	Macular telangiectasia type 2	EFO_1002009	Neg	33654266	1	0.984521	LD in EUR
PSPH	7	56151489	A	G	rs2242508	Serine	-0.3152	Multiple sclerosis	EFO_0003885	Neg	31604244	0.921085	0.931006	LD in EUR
EXT2	11	44087989	G	T	rs2074038	Xylose	0.2301	Iga glomerulonephritis	EFO_0004194	Pos	26028593	0.979444	0.612136	LD in EAS
ALDH2	12	112168009	G	A	rs11066015	2-Hydroxyisovaleric acid	-0.2379	Colorectal cancer	EFO_0005842	Neg	32514122	0.98725	†	LD in EAS
ALDH2	12	112168009	G	A	rs11066015	2-Oxoisocaproic acid	-0.1685	Colorectal cancer	EFO_0005842	Neg	32514122	0.98725	†	LD in EAS
ALDH2	12	112230019	G	C	rs4646776	2-Hydroxyisovaleric acid	-0.241	Esophageal carcinoma	EFO_0002916	Pos	32514122	1	†	LD in EAS
ALDH2	12	112230019	G	C	rs4646776	2-Hydroxyisovaleric acid	-0.241	Gout	EFO_0004274	Neg	32238385	1	†	LD in EAS
ALDH2	12	112230019	G	C	rs4646776	2-Oxoisocaproic acid	-0.1709	Esophageal carcinoma	EFO_0002916	Pos	32514122	1	†	LD in EAS
ALDH2	12	112230019	G	C	rs4646776	2-Oxoisocaproic acid	-0.1709	Gout	EFO_0004274	Neg	32238385	1	†	LD in EAS
ALDH2	12	112241766	G	A	rs671	2-Hydroxyisovaleric acid	-0.24	Coronary artery disease	EFO_0001645	Pos	30402224	1	†	LD in EAS
ALDH2	12	112241766	G	A	rs671	2-Hydroxyisovaleric acid	-0.24	Hypertension	EFO_0000537	Neg	32709000	1	†	LD in EAS
ALDH2	12	112241766	G	A	rs671	2-Hydroxyisovaleric acid	-0.24	Metabolic syndrome	EFO_0000195	Neg	28371326	1	†	LD in EAS
ALDH2	12	112241766	G	A	rs671	2-Hydroxyisovaleric acid	-0.24	Myocardial infarction	EFO_0000612	Pos	30226566	1	†	LD in EAS
ALDH2	12	112241766	G	A	rs671	2-Hydroxyisovaleric acid	-0.24	Psoriasis	EFO_0000676	Neg	25854761	1	†	LD in EAS
ALDH2	12	112241766	G	A	rs671	2-Oxoisocaproic acid	-0.172	Coronary artery disease	EFO_0001645	Pos	30402224	1	†	LD in EAS
ALDH2	12	112241766	G	A	rs671	2-Oxoisocaproic acid	-0.172	Hypertension	EFO_0000537	Neg	32709000	1	†	LD in EAS
ALDH2	12	112241766	G	A	rs671	2-Oxoisocaproic acid	-0.172	Metabolic syndrome	EFO_0000195	Neg	28371326	1	†	LD in EAS
ALDH2	12	112241766	G	A	rs671	2-Oxoisocaproic acid	-0.172	Myocardial infarction	EFO_0000612	Pos	30226566	1	†	LD in EAS
ALDH2	12	112241766	G	A	rs671	2-Oxoisocaproic acid	-0.172	Psoriasis	EFO_0000676	Neg	25854761	1	†	LD in EAS
ALDH2	12	112337924	G	A	rs78069066	2-Hydroxyisovaleric acid	-0.2399	Cirrhosis of liver	EFO_0001422	Neg	32514122	0.986858	†	LD in EAS
ALDH2	12	112337924	G	A	rs78069066	2-Oxoisocaproic acid	-0.1681	Cirrhosis of liver	EFO_0001422	Neg	32514122	0.986858	†	LD in EAS
ALDH2	12	112736118	A	G	rs77768175	2-Oxoisocaproic acid	-0.2071	Type ii diabetes mellitus	EFO_0001360	Neg	32499647	0.866686	†	LD in EAS
DPEP1	16	89704365	G	C	rs1126464	Hypotaurine	0.1577	Hypertension	EFO_0000537	Pos	27618447	1	1	LD in EUR
DPEP1	16	89704365	G	C	rs1126464	Hypotaurine	0.1577	Osteoarthritis	EFO_0002506	Neg	30664745	1	1	LD in EUR
DPEP1	16	89755903	A	G	rs258322	Cysteinylglycine	0.4	Melanoma	EFO_0000756	Neg	19578364	0.826008	0.866256	LD in EUR
