# Supplementary material for: Genetic influences on human blood metabolites in the Japanese population
Source: iScience. 2022 Dec 6;26(1):105738. doi: 10.1016/j.isci.2022.105738 (PMC9792902; doi:10.1016/j.isci.2022.105738)
Supplement: Table S11. Effect of metabolite-associated variants on disease phenotypes in UKBB, related to Figure 4 [file mmc12.xlsx]

## Sheet: Table S11
Table S11. Effect of metabolite-associated variants on disease phenotypes in UKBB, related to Figure 4
Effectsize is based on the ALT allele.
- :Association result was absent
†R2 was not available because SNPs were monomorphic or not present in 1KG.
Putative causal gene	CHR	Position	REF	ALT	SNPID	Metabolite				Trait																														R2 with the lead SNP in 1KG					LeadSNP
						Name	Effect	SE	P value	Name	category	Tested population	Meta-analysis			AFR				AMR				EAS				EUR				CSA				MID				EAS	EUR	AFR	AMR	CSA
													Beta	SE	P value	n (case+ control)	Beta	SE	P value	n (case+ control)	Beta	SE	P value	n (case+ control)	Beta	SE	P value	n (case+ control)	Beta	SE	P value	n (case+ control)	Beta	SE	P value	n (case+ control)	Beta	SE	P value
THEM4	1	151872754	C	A	rs56170235	3-Hydroxyisovaleric acid	-0.1622	0.0224	4.185e-13	Diverticulosis and diverticulitis	digestive	AFR,AMR,CSA,EUR,MID	-0.05245	0.009294	1.66643e-08	5835	0.1992	0.2743	0.467666	862	0.2949	0.2392	0.217621	-	-	-	-	365929	-0.05473	0.00938	5.38311e-09	7587	0.01454	0.08096	0.857443	1370	0.0995405	0.1719	0.486812	1	0.984475	0.936049	0.990909	0.92865
THEM4	1	151872754	C	A	rs56170235	3-Hydroxyisovaleric acid	-0.1622	0.0224	4.185e-13	Diverticulosis	digestive	AFR,AMR,CSA,EUR,MID	-0.05227	0.009303	1.91685e-08	5835	0.1992	0.2743	0.467666	862	0.2949	0.2392	0.217621	-	-	-	-	365887	-0.05455	0.009389	6.25428e-09	7587	0.01454	0.08096	0.857443	1370	0.0995405	0.1719	0.486812	1	0.984475	0.936049	0.990909	0.92865
GCKR	2	27730940	T	C	rs1260326	Mannose	0.5379	0.0188	8.3e-181	Diabetes mellitus	endocrine/metabolic	AFR,CSA,EAS,EUR,MID	0.05793	0.009925	5.32954e-09	6636	-0.01732	0.08563	0.839709	-	-	-	-	2709	0.336	0.1248	0.0070905	420529	0.06194	0.0103	1.80989e-09	8876	-0.03925	0.04686	0.402283	1599	0.499574	0.04108	0.403479	1	1	1	1	1	+
GCKR	2	27730940	T	C	rs1260326	Mannose	0.5379	0.0188	8.3e-181	Type 2 diabetes	endocrine/metabolic	AFR,CSA,EAS,EUR,MID	0.06219	0.01023	1.21321e-09	6589	-0.03782	0.08785	0.666843	-	-	-	-	2707	0.342	0.1257	0.0065062	418949	0.06706	0.01063	2.84582e-10	8845	-0.03974	0.04722	0.400076	1594	0.625029	0.02922	0.405456	1	1	1	1	1	+
GCKR	2	27730940	T	C	rs1260326	Mannose	0.5379	0.0188	8.3e-181	Disorders of lipoid metabolism	endocrine/metabolic	AFR,AMR,CSA,EAS,EUR,MID	-0.06609	0.007622	4.29105e-18	6636	-0.06456	0.09065	0.476304	980	-0.1903	0.1774	0.283371	2709	-0.006735	0.1137	0.952743	420531	-0.06303	0.007802	6.56243e-16	8876	-0.1461	0.0461	0.00152616	1599	0.000579429	-0.2231	0.380689	1	1	1	1	1	+
GCKR	2	27730940	T	C	rs1260326	Mannose	0.5379	0.0188	8.3e-181	Hyperlipidemia	endocrine/metabolic	AFR,AMR,CSA,EAS,EUR,MID	-0.06666	0.007662	3.30862e-18	6635	-0.06585	0.09066	0.46762	979	-0.1731	0.178	0.33088	2707	-0.002274	0.114	0.984088	420403	-0.0636	0.007845	5.21407e-16	8871	-0.1479	0.04617	0.00135494	1599	0.000579429	-0.2231	0.380689	1	1	1	1	1	+
GCKR	2	27730940	T	C	rs1260326	Mannose	0.5379	0.0188	8.3e-181	Hypercholesterolemia	endocrine/metabolic	AFR,AMR,CSA,EAS,EUR,MID	-0.06785	0.007865	6.3378e-18	6591	-0.05147	0.09359	0.58234	972	-0.1609	0.1841	0.382013	2697	0.01718	0.1167	0.882938	417248	-0.0652	0.008054	5.70511e-16	8783	-0.1436	0.04702	0.00226541	1588	0.00119674	-0.2134	0.384484	1	1	1	1	1	+
GCKR	2	27730940	T	C	rs1260326	Mannose	0.5379	0.0188	8.3e-181	Gout and other crystal arthropathies	endocrine/metabolic	AFR,CSA,EUR	-0.16	0.0208	1.44223e-14	6636	0.2712	0.2878	0.34611	-	-	-	-	-	-	-	-	420531	-0.1595	0.02104	3.47707e-14	8876	-0.3228	0.1588	0.0420877	-	-	-	-	1	1	1	1	1	+
GCKR	2	27730940	T	C	rs1260326	Mannose	0.5379	0.0188	8.3e-181	Gout	endocrine/metabolic	AFR,CSA,EUR	-0.1794	0.02184	2.09879e-16	6633	0.3041	0.2955	0.30331	-	-	-	-	-	-	-	-	420068	-0.179	0.0221	5.48141e-16	8873	-0.3429	0.1607	0.0329093	-	-	-	-	1	1	1	1	1	+
GCKR	2	27730940	T	C	rs1260326	Mannose	0.5379	0.0188	8.3e-181	Cholelithiasis and cholecystitis	digestive	AFR,CSA,EAS,EUR,MID	0.08519	0.01098	8.57436e-15	6612	0.3534	0.1953	0.0703692	-	-	-	-	2702	0.3669	0.1698	0.0307151	418639	0.08157	0.01111	2.04134e-13	8835	0.2082	0.09845	0.034424	1590	0.456457	0.0777	0.507743	1	1	1	1	1	+
GCKR	2	27730940	T	C	rs1260326	Mannose	0.5379	0.0188	8.3e-181	Cholelithiasis	digestive	AFR,CSA,EAS,EUR	0.08902	0.01148	8.66053e-15	6590	0.3898	0.2094	0.062662	-	-	-	-	2691	0.287	0.1818	0.114406	416820	0.08574	0.01159	1.35474e-13	8796	0.2178	0.1053	0.0386967	-	-	-	-	1	1	1	1	1	+
GCKR	2	27730940	T	C	rs1260326	Mannose	0.5379	0.0188	8.3e-181	Cholelithiasis with other cholecystitis	digestive	CSA,EUR	0.09194	0.01815	4.08816e-07	-	-	-	-	-	-	-	-	-	-	-	-	406105	0.09033	0.01825	7.44912e-07	8634	0.2349	0.1721	0.172389	-	-	-	-	1	1	1	1	1	+
GCKR	2	27744364	ATT	A	rs373060500	Threonine	0.1345	0.0202	2.769e-11	Diabetes mellitus	endocrine/metabolic	AFR,CSA,EAS,EUR,MID	0.05125	0.009714	1.32061e-07	6636	0.05929	0.05576	0.287653	-	-	-	-	2709	0.2826	0.1256	0.0244775	420529	0.05596	0.01019	4.01758e-08	8876	-0.08622	0.04383	0.049144	1599	0.00818465	0.1915	0.40461	1	1	1	1	1	+
GCKR	2	27744364	ATT	A	rs373060500	Threonine	0.1345	0.0202	2.769e-11	Type 2 diabetes	endocrine/metabolic	AFR,CSA,EAS,EUR,MID	0.05502	0.01001	3.89885e-08	6589	0.07491	0.05723	0.19052	-	-	-	-	2707	0.2883	0.1266	0.0227543	418949	0.05962	0.01052	1.46328e-08	8845	-0.0832	0.04416	0.0595464	1594	0.00818465	0.1945	0.40742	1	1	1	1	1	+
GCKR	2	27744364	ATT	A	rs373060500	Threonine	0.1345	0.0202	2.769e-11	Disorders of lipoid metabolism	endocrine/metabolic	AFR,AMR,CSA,EAS,EUR,MID	-0.0545	0.007501	3.71956e-13	6636	-0.03136	0.05915	0.596009	980	-0.2671	0.1755	0.128093	2709	-0.03155	0.1142	0.782392	420531	-0.04989	0.007725	1.05744e-10	8876	-0.179	0.04315	3.36331e-05	1599	0.00225944	-0.1983	0.383124	1	1	1	1	1	+
GCKR	2	27744364	ATT	A	rs373060500	Threonine	0.1345	0.0202	2.769e-11	Hyperlipidemia	endocrine/metabolic	AFR,AMR,CSA,EAS,EUR,MID	-0.05531	0.00754	2.21136e-13	6635	-0.03321	0.05917	0.574532	979	-0.2509	0.1761	0.154278	2707	-0.02726	0.1146	0.811963	420403	-0.05064	0.007767	7.0177e-11	8871	-0.1817	0.04322	2.61935e-05	1599	0.00225944	-0.1983	0.383124	1	1	1	1	1	+
GCKR	2	27744364	ATT	A	rs373060500	Threonine	0.1345	0.0202	2.769e-11	Hypercholesterolemia	endocrine/metabolic	AFR,AMR,CSA,EAS,EUR,MID	-0.05692	0.007738	1.90333e-13	6591	-0.006436	0.06059	0.915404	972	-0.2659	0.1821	0.144136	2697	-0.008408	0.1173	0.942848	417248	-0.05292	0.007974	3.21696e-11	8783	-0.1791	0.04394	4.56731e-05	1588	0.0040738	-0.1886	0.386139	1	1	1	1	1	+
GCKR	2	27744364	ATT	A	rs373060500	Threonine	0.1345	0.0202	2.769e-11	Gout and other crystal arthropathies	endocrine/metabolic	AFR,CSA,EUR	-0.119	0.02048	6.31714e-09	6636	0.09381	0.191	0.623255	-	-	-	-	-	-	-	-	420531	-0.1177	0.0208	1.523e-08	8876	-0.31	0.1483	0.0365527	-	-	-	-	1	1	1	1	1	+
GCKR	2	27744364	ATT	A	rs373060500	Threonine	0.1345	0.0202	2.769e-11	Gout	endocrine/metabolic	AFR,CSA,EUR	-0.1375	0.02149	1.54628e-10	6633	0.08764	0.196	0.654817	-	-	-	-	-	-	-	-	420068	-0.1366	0.02184	4.079e-10	8873	-0.3149	0.15	0.0358289	-	-	-	-	1	1	1	1	1	+
GCKR	2	27744364	ATT	A	rs373060500	Threonine	0.1345	0.0202	2.769e-11	Cholelithiasis and cholecystitis	digestive	AFR,CSA,EAS,EUR,MID	0.07666	0.01083	1.47849e-12	6612	0.06368	0.1251	0.61073	-	-	-	-	2702	0.4218	0.1713	0.0138012	418639	0.0733	0.01099	2.53055e-11	8835	0.1892	0.09227	0.0403566	1590	0.0420727	0.2394	0.507007	1	1	1	1	1	+
GCKR	2	27744364	ATT	A	rs373060500	Threonine	0.1345	0.0202	2.769e-11	Cholelithiasis	digestive	AFR,CSA,EAS,EUR	0.07712	0.01133	9.88503e-12	6590	0.07352	0.1353	0.586783	-	-	-	-	2691	0.3215	0.1834	0.079659	416820	0.07476	0.01146	6.94788e-11	8796	0.183	0.09871	0.0637364	-	-	-	-	1	1	1	1	1	+
SLC2A9	4	9984541	G	T	rs9994216	Uric acid	0.1718	0.0205	5.145e-17	Gout and other crystal arthropathies	endocrine/metabolic	AFR,CSA,EUR	0.3609	0.02419	2.53262e-50	6636	0.4034	0.1865	0.0305314	-	-	-	-	-	-	-	-	420531	0.3664	0.02478	1.87137e-49	8876	0.1619	0.1397	0.246597	-	-	-	-	1	1	1	1	1	+
SLC2A9	4	9984541	G	T	rs9994216	Uric acid	0.1718	0.0205	5.145e-17	Gout	endocrine/metabolic	AFR,CSA,EUR	0.4047	0.02549	9.46263e-57	6633	0.4276	0.1917	0.0257325	-	-	-	-	-	-	-	-	420068	0.4118	0.02615	6.99199e-56	8873	0.1829	0.1414	0.195734	-	-	-	-	1	1	1	1	1	+
ABCG2	4	89045331	A	G	rs75544042	Uric acid	-0.1627	0.0222	2.455e-13	Gout and other crystal arthropathies	endocrine/metabolic	AFR,CSA,EUR	-0.6732	0.0341	9.25259e-87	6636	-0.1063	0.307	0.729205	-	-	-	-	-	-	-	-	420531	-0.6859	0.03468	4.5947e-87	8876	-0.4201	0.2376	0.0771503	-	-	-	-	1	1	1	1	1	+
ABCG2	4	89045331	A	G	rs75544042	Uric acid	-0.1627	0.0222	2.455e-13	Gout	endocrine/metabolic	AFR,CSA,EUR	-0.7326	0.03595	2.55443e-92	6633	-0.1756	0.3154	0.577758	-	-	-	-	-	-	-	-	420068	-0.7466	0.03661	1.89237e-92	8873	-0.4552	0.2404	0.0583089	-	-	-	-	1	1	1	1	1	+
DPEP1	16	89722390	G	A	rs164752	Cysteinylglycine	0.4447	0.0208	5.57e-101	Skin cancer	neoplasms	EUR	-0.2758	0.01814	3.10938e-52	-	-	-	-	-	-	-	-	-	-	-	-	420382	-0.2758	0.01814	3.10938e-52	-	-	-	-	-	-	-	-	1	1	1	1	1	+
DPEP1	16	89722390	G	A	rs164752	Cysteinylglycine	0.4447	0.0208	5.57e-101	Melanomas of skin, dx or hx	neoplasms	EUR	-0.4108	0.0405	3.53263e-24	-	-	-	-	-	-	-	-	-	-	-	-	406089	-0.4108	0.0405	3.53263e-24	-	-	-	-	-	-	-	-	1	1	1	1	1	+
DPEP1	16	89722390	G	A	rs164752	Cysteinylglycine	0.4447	0.0208	5.57e-101	Other non-epithelial cancer of skin	neoplasms	EUR	-0.2565	0.01997	9.19108e-38	-	-	-	-	-	-	-	-	-	-	-	-	417144	-0.2565	0.01997	9.19108e-38	-	-	-	-	-	-	-	-	1	1	1	1	1	+
DPEP1	16	89722390	G	A	rs164752	Cysteinylglycine	0.4447	0.0208	5.57e-101	Carcinoma in situ of skin	neoplasms	EUR	-0.4287	0.07542	1.31086e-08	-	-	-	-	-	-	-	-	-	-	-	-	403633	-0.4287	0.07542	1.31086e-08	-	-	-	-	-	-	-	-	1	1	1	1	1	+
DPEP1	16	89722390	G	A	rs164752	Cysteinylglycine	0.4447	0.0208	5.57e-101	Degenerative skin conditions and other dermatoses	dermatologic	EUR	-0.152	0.02723	2.36477e-08	-	-	-	-	-	-	-	-	-	-	-	-	414975	-0.152	0.02723	2.36477e-08	-	-	-	-	-	-	-	-	1	1	1	1	1	+
DPEP1	16	89722390	G	A	rs164752	Cysteinylglycine	0.4447	0.0208	5.57e-101	Actinic keratosis	dermatologic	EUR	-0.2439	0.03884	3.44131e-10	-	-	-	-	-	-	-	-	-	-	-	-	417014	-0.2439	0.03884	3.44131e-10	-	-	-	-	-	-	-	-	1	1	1	1	1	+
DPEP1	16	89722390	G	A	rs164752	Cysteinylglycine	0.4447	0.0208	5.57e-101	Dermatitis due to solar radiation	dermatologic	EUR	-0.2855	0.0398	7.34196e-13	-	-	-	-	-	-	-	-	-	-	-	-	415823	-0.2855	0.0398	7.34196e-13	-	-	-	-	-	-	-	-	1	1	1	1	1	+
DPEP1	16	89722390	G	A	rs164752	Cysteinylglycine	0.4447	0.0208	5.57e-101	Chronic dermatitis due to solar radiation	dermatologic	EUR	-0.2914	0.04073	8.53014e-13	-	-	-	-	-	-	-	-	-	-	-	-	415679	-0.2914	0.04073	8.53014e-13	-	-	-	-	-	-	-	-	1	1	1	1	1	+
FUT2	19	49215194	AGGGTTTCACC	A	rs5828359	Fucose	-0.0639	0.0302	0.03432	Cholelithiasis	digestive	AFR,CSA,EAS,EUR	0.08581	0.01705	4.84572e-07	6590	-0.1182	0.1376	0.390159	-	-	-	-	2691	-0.1768	0.2607	0.497828	416820	0.09435	0.01749	6.8942e-08	8796	-0.04424	0.09897	0.654882	-	-	-	-	1	1	1	1	1	+
