# Supplementary material for: Genetic influences on human blood metabolites in the Japanese population
Source: iScience. 2022 Dec 6;26(1):105738. doi: 10.1016/j.isci.2022.105738 (PMC9792902; doi:10.1016/j.isci.2022.105738)
Supplement: Table S12. Over-representation analysis of category of diseases which were associated mQTLs, related to Figure 4 [file mmc13.xlsx]

## Sheet: Table S12
Table S12. Over-representation analysis of category of diseases which were associated mQTLs, related to Figure 4
category	In this category		Not in this category		OR (95%CI)	P value (Fisher's exact test)
	Number of diseases which have associations with mQTLs	Number of diseases which have no associations with mQTLs	Number of diseases which have associations with mQTLs	Number of diseases which have no associations with mQTLs
endocrine/metabolic	7	94	13	1212	6.92 (2.28-19.2)	0.000411085
dermatologic	4	60	16	1246	5.18 (1.22-16.73)	0.013346
digestive	5	134	15	1172	2.91 (0.81-8.6)	0.049961
neoplasms	4	108	16	1198	2.77 (0.66-8.79)	0.0812917
circulatory system	0	133	20	1173	0 (0-1.81)	0.251364
genitourinary	0	135	20	1171	0 (0-1.78)	0.25291
sense organs	0	93	20	1213	0 (0-2.69)	0.391437
musculoskeletal	0	93	20	1213	0 (0-2.69)	0.391437
injuries & poisonings	0	95	20	1211	0 (0-2.63)	0.391463
respiratory	0	69	20	1237	0 (0-3.72)	0.620211
symptoms	0	29	20	1277	0 (0-9.45)	1
congenital anomalies	0	37	20	1269	0 (0-7.27)	1
neurological	0	61	20	1245	0 (0-4.25)	1
infectious diseases	0	35	20	1271	0 (0-7.72)	1
mental disorders	0	56	20	1250	0 (0-4.66)	1
hematopoietic	0	41	20	1265	0 (0-6.52)	1
pregnancy complications	0	33	20	1273	0 (0-8.22)	1
