# Supplementary material for: Genetic influences on human blood metabolites in the Japanese population
Source: iScience. 2022 Dec 6;26(1):105738. doi: 10.1016/j.isci.2022.105738 (PMC9792902; doi:10.1016/j.isci.2022.105738)
Supplement: Table S13. List of gene-metabolite associations which can be linked by using two or more pathways, related to Table 1 [file mmc14.xlsx]

## Sheet: Table S13
Table S13. List of gene-metabolite associations which can be linked by using two or more pathways, related to Table 1
Gene	Intermediate metabolite	Metabolite	KEGG Pathway involving both the Gene and theIntermediate metabolite	KEGG Pathway involving both the Metabolite and the Intermediate metabolite
PYCRL	5-aminopentaonate	Pipecolinic acid	hsa00330 (Arginine and proline metabolism)	hsa00310 (Lysine degradation)
PRODH2	5-aminopentaonate	Pipecolinic acid	hsa00330 (Arginine and proline metabolism)	hsa00310 (Lysine degradation)
ACP1	Ribulose-5P	Ribulose	hsa00740 (Riboflavin metabolism)	hsa00040 (Pentose and glucuronate interconversions)
